# Supplementary material for: High-density QTL mapping of leaf-related traits and chlorophyll content in three soybean RIL populations
Source: BMC Plant Biol. 2020 Oct 13;20:470. doi: 10.1186/s12870-020-02684-x (PMC7556954; doi:10.1186/s12870-020-02684-x)
Supplement: Supplementary file 2 — Additional file 2: Table S1. Trait variation and heritability in the parental lines and three RIL mapping populations. Table S2. Pearson’s correlation coefficients (r) between all investigated traits of RILs across years and three mapping populations. Table S3. Principal component analysis (PCA) on the three RIL mapping populations. Table S4. Summary of detected QTL for all investigated traits in the three RIL populations acoss years. Table S5. Epistasis QTL for the investigated traits in the three RIL populations acoss years. Table S6. Predicted candidate genes associated with leaf related traits and chlorophyll content in six major QTL regions. Table S7. Gene Ontology (GO) enrichment analysis of six major QTLregoins associated with leaf related traits and chlorophyll content. [file 12870_2020_2684_MOESM2_ESM.xlsx]

## Sheet: Table S1
Table S1. Trait variation and heritability in the parental lines and three RIL mapping populations.
		2018						2019
		Mean ± SD						Mean ± SD
Parents	Traits	B	N	RILs	Min-Max	Skewness		B	N	RILs	Min-Max	Skewness	G	E	h2
Nannong94-156 × Bogao (N × B)	Leaf length (LL, mm)	11.05	12.49	12.46±1.32	8.00-15.50	-0.594189		11.2	12.3	12.41±1.21	8.75-15.4	-0.538107	**	**	0.71
	Leaf wifth (LW, mm)	7.55	7.03	8.89±0.82	6.10-11.40	-0.049134		7.6	7.2	8.97±0.71	6.00-10.95	-0.533989	**	**	0.79
	Leaf area (LA, mm)	71.1032	71.5356	111.88±19.08	51.02-166.76	-0.056908		72.1	75.5	95.14±15.0	44.63-143.34	-0.0342349	**	**	0.74
	Leaf/width (L/W)	1.46358	1.77667	1.41±0.13	0.95-1.79	-0.27049		1.47368	1.70833	1.39±0.11	1.00-1.82	-0.321423	**	**	0.84
	Chlorophyll content (CC)	32.02	35.13	36.62±3.51	24.00-45.00	-0.0712613		32.8	34.3	35.81±4.06	16.60-45.0	-0.61	**	**	0.71
	100-seed weight (100-SW)	15.69	17.75	16.80±2.95	9.26-25.61	-0.0664425		16.23	17.65	16.58±2.62	5.54-22.45	-0.67973	**	**	0.75
		W	D	RILs	Min-Max	Skewness		W	D	RILs	Min-Max	Skewness	G	E	h2
Williams82 × Dongnong50 (W × D)	Leaf length (LL, mm)	13.14	7.86	10.97±1.71	7.20-16.67	0.41		12.4	8.46	9.88±1.30	7.03-14.07	0.0129868	**	**	0.6
	Leaf wifth (LW, mm)	8.65	4.11	4.33±0.99	2.53-7.23	0.62		9.13	3.83	5.50±0.30	2.90-8.40	0.126682	**	**	0.69
	Leaf area (LA, mm)	88.44	26.98	40.67±12.24	20.37-72.47	0.68		91.4707	24.3223	46.96±13.96	20.54-82.83	0.275317	**	**	0.59
	Leaf/width (L/W)	1.51908	1.91241	2.61±0.62	1.40-4.32	0.26		1.35816	2.20888	1.90±0.52	1.26-3.02	0.604837	**	**	0.74
	Chlorophyll content (CC)	35.32	44.23	42.91±2.51	35.20-50.08	0.17		34.13	43.63	41.65±2.45	36.01-50.00	0.75888	**	**	0.81
	100-seed weight (100-SW)	17.72	9.62	10.90±2.33	3.02-15.45	-0.33		16.22	8.95	10.40±2.48	3.02-17.9	-0.0443077	**	**	0.72
		E	S	RILs	Min-Max	Skewness		E	S	RILs	Min-Max	Skewness	G	E	h2
Suinong14 × Enrei (S × E)	Leaf length (LL, mm)	13.33	12.05	12.41±2.21	7.20-18.30	0.124353		13.43	12.983	12.31±1.59	8.03-15.77	0.080682	**	**	0.81
	Leaf wifth (LW, mm)	7.98	3.96	5.53±1.46	2.73-10.30	0.32692		8.87	4.33	6.49±1.56	3.47-10.00	0.166199	**	**	0.86
	Leaf area (LA, mm)	88.7	40.12	60.42±21.66	17.69-136.97	0.597953		92.4889	42.81	68.32±18.0	30.13-134.79	0.61473	**	**	0.83
	Leaf/width (L/W)	1.67043	3.04293	2.36±0.60	1.37-3.67	0.365378		1.40135	2.99838	2.02±0.61	1.22-3.77	0.655046	**	**	0.89
	Chlorophyll content (CC)	44.36	47.36	40.33±5.01	28.48-53.23	-0.142404		41.56	45.66	37.78±8.00	7.19-53.00	-1.69901	**	**	0.75
	100-seed weight (100-SW)	14.68	10.11	16.12±4.29	5.55-28.44	-0.196419		12.33	9.18	12.38±3.75	4.45-20.41	-0.00840918	**	**	0.69

## Sheet: Table S2
Table S2. Pearson's correlation coefficients (r) between all investigated traits of RILs across years and three mapping populations.
BG	2018-LL4	2018-LW4	2018-LA4	2018-LBW4	2018-CC	2018-100SW	2019-LL4	2019-LW4	2019-LA4	2019-LBW4	2019-CC	2019-100SW		r scale
2018-LL4	1	0.548	0.893	0.596	0.248	0.263	0.68	0.611	0.709	0.225	0.246	0.225		1
2018-LW4		1	0.86	-0.34	0.038	0.088	0.556	0.757	0.711	-0.093	0.059	0.139		0.8
2018-LA4			1	0.177	0.159	0.208	0.708	0.769	0.811	0.09	0.176	0.206		0.6
2018-LBW4				1	0.258	0.204	0.227	-0.051	0.105	0.353	0.231	0.134		0.4
2018-CC					1	0.266	0.175	0.121	0.161	0.094	0.733	0.229		0.2
2018-100SW						1	0.218	0.124	0.195	0.143	0.188	0.585		0
2019-LL4							1	0.634	0.923	0.594	0.146	0.189		-0.2
2019-LW4								1	0.877	-0.242	-0.155	0.165		-0.4
2019-LA4									1	0.245	0.16	0.196		-0.6
2019-LBW4										1	0.135	0.073		-0.8
2019-CC											1	0.103		-1
2019-100SW												1
SE	2018-LL4	2018-LW4	2018-LA4	2018-LBW4	2018-CC	2018-100SW	2019-LL4	2019-LW4	2019-LA4	2019-LBW4	2019-CC	2019-100SW
2018-LL4	1	0.391	0.741	0.265	0.345	0.28	0.662	0.124	0.42	0.188	0.202	0.255
2018-LW4		1	0.895	-0.756	-0.116	0.237	-0.002	0.724	0.677	-0.596	0.023	0.193
2018-LA4			1	-0.411	0.235	0.308	0.294	0.572	0.679	-0.342	0.112	0.259
2018-LBW4				1	0.138	0.05	0.48	-0.674	-0.412	0.787	0.148	0.001
2018-CC					1	0.232	0.394	-0.024	0.157	0.211	0.571	0.248
2018-100SW						1	0.18	0.214	0.295	-0.086	0.263	0.885
2019-LL4							1	-0.107	0.366	0.556	0.26	0.169
2019-LW4								1	0.879	-0.863	-0.096	0.189
2019-LA4									1	-0.548	0.032	0.262
2019-LBW4										1	0.185	-0.06
2019-CC											1	0.214
2019-100SW												1
DW	2018-LL4	2018-LW4	2018-LA4	2018-LBW4	2018-CC	2018-100SW	2019-LL4	2019-LW4	2019-LA4	2019-LBW4	2019-CC	2019-100SW
2018-LL4	1	0.207	0.654	0.4	0.288	0.3	0.27	-0.064	0.064	0.186	0.186	0.341
2018-LW4		1	0.869	-0.784	-0.071	0.007	-0.117	0.421	0.298	-0.43	0.017	0.09
2018-LA4			1	-0.408	0.21	0.151	0.037	0.277	0.246	-0.229	0.122	0.244
2018-LBW4				1	0.186	0.164	0.264	-0.395	-0.214	0.48	0.065	0.101
2018-CC					1	0.072	0.011	-0.118	-0.094	0.119	0.742	0.089
2018-100SW						1	0.039	0.063	0.073	-0.073	0.126	0.732
2019-LL4							1	0.189	0.561	0.338	0.25	0.214
2019-LW4								1	0.914	-0.84	-0.06	0.049
2019-LA4									1	-0.566	0.15	0.13
2019-LBW4										1	0.117	0.022
2019-CC											1	0.179
2019-100SW												1

## Sheet: Table S3
Table S3. Principal component analysis (PCA) on the three RIL mapping populations.
	N × B		W × D		S × E
	PC1	PC2	PC1	PC2	PC1	PC2
Leaf length (LL, mm)	0.946	0.247	0.421	0.824	0.664	0.608
Leaf wifth (LW, mm)	0.76	-0.645	0.969	-0.228	0.921	-0.372
Leaf area (LA, mm)	0.974	-0.196	0.957	0.235	0.97	0.018
Leaf/width (L/W)	0.336	0.901	-0.647	0.705	-0.497	0.821
Chlorophyll content (CC)	0.128	0.372	0.092	0.374	0.335	0.581
100-seed weight (100-SW)	0.378	0.037	0.123	0.58	0.449	0.303
Var.(%)	44.899	26.429	44.691	29.322	46.506	29.222

## Sheet: Table S4
Table S4. Summary of detected QTL for all investigated traits in the three RIL populations acoss years.
Number	QTL Name	Chromosome	Left Marker	Right Marker	Left Position	Right Position	LOD	PVE(%)	Add	QTLs related to maturity in previous studies	References
1	q9LL_2018_WD	9	Gm09_92	Gm09_93	38324753	38453818	6.4414	16.256	0.5972
2	q10LL_2018_WD	10	Gm10_28	Gm10_29	5215402	5261825	3.0571	7.2565	-0.3994
3	q20LL_2018_WD	20	Gm20_56	Gm20_57	35359456	35474870	3.0264	7.1887	-0.4098
4	q9LW_2018_WD	9	Gm09_26	Gm09_27	4146010	4248061	2.604	5.5369	0.2299
5	q11LW_2018_WD	11	Gm11_4	Gm11_5	1528983	1688745	3.1375	6.8455	-0.2558
6	q18LW_2018_WD	18	Gm18_91	Gm18_92	55902104	56060463	10.2247	25.1661	-0.4918
7	q20LW_2018_WD	20	Gm20_62	Gm20_63	38946001	38988906	3.4202	9.435	0.303
8	q4LA_2018_WD	4	Gm04_57	Gm04_58	9226038	9495809	2.1281	5.0777	2.7589
9	q4LA_2018_WD	4	Gm04_81	Gm04_82	43908503	44045265	2.2817	5.3717	2.835
10	q9LA_2018_WD	9	Gm09_83	Gm09_84	37008022	37096240	4.2422	11.665	4.1765
11	q11LA_2018_WD	11	Gm11_2	Gm11_3	1096899	1230864	2.1134	4.9957	-2.7543
12	q18LA_2018_WD	18	Gm18_91	Gm18_92	55902104	56060463	5.9643	16.5544	-5.0242
13	q4LBW_2018_WD	4	Gm04_62	Gm04_65	12136522	12192247	2.1678	4.3537	0.1242
14	q7LBW_2018_WD	7	Gm07_68	Gm07_69	26688332	26773863	3.6575	8.1756	0.1703
15	q11LBW_2018_WD	11	Gm11_7	Gm11_8	1922746	2099479	2.968	6.5704	0.1528
16	q18LBW_2018_WD	18	Gm18_93	Gm18_94	56235145	56411125	7.0921	16.6403	0.2445
17	q20LBW_2018_WD	20	Gm20_62	Gm20_63	38946001	38988906	5.4503	18.3771	-0.2572
18	q2CC_2018_WD	2	Gm02_72	Gm02_73	15948773	20504503	3.0999	9.2442	0.821
19	q3CC_2018_WD	3	Gm03_60	Gm03_61	34964297	35071432	2.2479	6.4763	-0.6874	R8 full maturity 8-g14, Reproductive period 4-g5, 2-g5, 3-g2	Zuo et al. 2013, Zhang et al. 2015
20	q16CC_2018_WD	16	Gm16_62	Gm16_63	32211900	32464530	3.8808	12.1269	-0.9503
21	q14100-SW_2018_WD	14	Gm14_17	Gm14_13	2600524	2700097	2.5654	9.2158	-0.9997
22	q15100-SW_2018_WD	15	Gm15_33	Gm15_34	9215694	9343158	2.1059	6.9563	-0.8576
23	q20LL_2019_WD	20	Gm20_62	Gm20_63	38946001	38988906	6.9941	23.4901	-0.6334
24	q3LW_2019_WD	3	Gm03_95	Gm03_96	44730511	44781287	2.1556	4.3861	0.2843
25	q7LW_2019_WD	7	Gm07_68	Gm07_69	26688332	26773863	2.5199	5.5173	0.3182
26	q9LW_2019_WD	9	Gm09_27	Gm09_28	4248062	4381966	3.2408	7.1108	0.3631
27	q20LW_2019_WD	20	Gm20_56	Gm20_57	35359456	35474870	13.1207	35.0247	0.8285
28	q7LA_2019_WD	7	Gm07_68	Gm07_69	26688332	26773863	2.1522	7.0855	3.7366
29	q9LA_2019_WD	9	Gm09_27	Gm09_28	4248062	4381966	3.1205	9.2779	4.2974
30	q20LA_2019_WD	20	Gm20_56	Gm20_57	35359456	35474870	3.741	11.189	4.8448
31	q5LBW_2019_WD	5	Gm05_82	Gm05_83	41012328	41053017	2.639	2.7419	0.087
32	q6LBW_2019_WD	6	Gm06_25	Gm06_26	8267811	8524123	4.1121	4.3862	-0.1101
33	q7LBW_2019_WD	7	Gm07_75	Gm07_76	35261958	36156872	3.1937	3.3335	-0.0972
34	q20LBW_2019_WD	20	Gm20_56	Gm20_57	35359456	35474870	22.5943	42.4392	-0.4287
35	q2CC_2019_WD	2	Gm02_72	Gm02_73	15948773	20504503	2.9631	9.5314	0.741
36	q3CC_2019_WD	3	Gm03_61	Gm03_62	35071433	35410166	2.1579	6.3913	-0.6068	R8 full maturity 8-g14, Reproductive period 4-g5, 2-g5, 3-g2	Zuo et al. 2013, Zhang et al. 2015
37	q12CC_2019_WD	12	Gm12_48	Gm12_49	16017504	16443858	2.2629	6.6478	-0.6601
38	q16CC_2019_WD	16	Gm16_62	Gm16_63	32211900	32464530	3.231	10.8225	-0.7977
39	q2100-SW_2019_WD	2	Gm02_25	Gm02_26	5015090	5053565	2.1505	6.7869	-0.6499
40	q12100-SW_2019_WD	12	Gm12_53	Gm12_54	19741984	19784797	3.1261	10.8818	-0.8587
41	q13LL_2018_SE	13	Marker786820	Marker787247	28103532	28103631	2.7907	8.9084	0.6681
42	q11LW_2018_SE	11	Marker649826	Marker649720	5906321	5906420	3.1473	6.002	-0.4023
43	q13LW_2018_SE	13	Marker786820	Marker787247	28103532	28103631	2.5563	5.3219	0.3771
44	q20LW_2018_SE	20	Marker1337543	Marker1338413	36272261	36272360	11.2304	25.0997	-0.841
45	q5LA_2018_SE	5	Marker351223	Marker351693	32661240	32661339	2.5854	7.9415	6.2483
46	q18LA_2018_SE	18	Marker1238361	Marker1238870	55248591	55248690	2.0034	5.6113	-5.3268
47	q12LBW_2018_SE	12	Marker688534	Marker688904	3999782	3999881	2.0577	2.6023	-0.1042
48	q20LBW_2018_SE	20	Marker1337543	Marker1338413	36272261	36272360	18.8927	40.0253	0.4703
49	q5CC_2018_SE	5	Marker361152	Marker362270	41595885	41595984	2.0147	6.7096	-1.242
50	q20CC_2018_SE	20	Marker1336935	Marker1336491	35351529	35351628	2.6141	9.2337	1.4855
51	q15100SW_2018_SE	15	Marker888970	Marker891668	11184661	11184760	3.1164	9.9187	-1.4109
52	q13LL_2019_SE	13	Marker796713	Marker797654	30955158	30955257	3.1669	7.1281	0.4247
53	q20LL_2019_SE	20	Marker1337543	Marker1338413	36272261	36272360	9.7231	24.395	0.8085
54	q1LW_2019_SE	1	Marker78716	Marker78952	51765570	51765669	3.0839	4.8993	0.3522
55	q5LW_2019_SE	5	Marker350443	Marker351174	31859029	31859128	2.5978	4.1029	0.3232
56	q20LW_2019_SE	20	Marker1337543	Marker1338413	36272261	36272360	18.8361	40.6774	-1.0448
57	q5LA_2019_SE	5	Marker348516	Marker349213	31386634	31386733	3.2574	8.0131	5.2078
58	q11LA_2019_SE	11	Marker650805	Marker649826	5946218	5946317	2.8376	6.9687	-4.8836
59	q20LA_2019_SE	20	Marker1338413	Marker1338289	36234348	36234447	5.0344	12.6254	-6.6824
60	q18LBW_2019_SE	18	Marker1243010	Marker1243733	56852712	56852811	2.3209	2.6602	0.1078
61	q20LBW_2019_SE	20	Marker1337543	Marker1338413	36272261	36272360	19.2366	38.3267	0.5059
62	q20CC_2019_SE	20	Marker1336935	Marker1336491	35351529	35351628	7.1267	22.4609	2.352
63	q2100SW_2019_SE	2	Marker108008	Marker108584	14583942	14584041	2.1446	6.9665	-1.1372
64	q15100SW_2019_SE	15	Marker888970	Marker891668	11184661	11184760	2.4801	8.1365	-1.2597
65	q13LL_2018_BG	13	Marker1786250	Marker1773568	35520272	35520547	2.8646	7.1854	0.3536
66	q14LL_2018_BG	14	Marker562393	Marker489485	3347418	3347071	3.5618	9.0349	-0.398
67	q20LL_2018_BG	20	Marker1498391	Marker1526053	38588462	38588751	3.9533	10.2824	0.4241
68	q13LW_2018_BG	13	Marker1722830	Marker1696228	28873028	28873284	2.7003	9.0868	-0.2356
69	q20LW_2018_BG	20	Marker1496332	Marker1436835	36907896	36908156	2.2643	7.1386	0.2116
70	q4LA_2018_BG	4	Marker55366	Marker69037	42335823	42336103	2.4868	6.9639	-5.0125
71	q20LA_2018_BG	20	Marker1506884	Marker1416508	36330011	36330321	4.4176	12.9201	6.8579
72	q3CC_2018_BG	3	Marker946135	Marker945189	18840357	18840627	5.572	11.0831	-0.4392
73	q4CC_2018_BG	4	Marker142509	Marker38074	46908556	46908815	2.1558	4.0942	-0.2668
74	q6CC_2018_BG	6	Marker2152320	Marker2095043	12517379	12517635	2.4733	5.1609	-0.3056
75	q8CC_2018_BG	8	Marker2655981	Marker2673143	1796491	1796812	3.0541	5.8523	0.3181	Reproductive period 4-g9, 2-g9	Zhang et al. 2015
76	q12CC_2018_BG	12	Marker179649	Marker195752	3339466	3339756	5.0445	10.0085	0.418
77	q13CC_2018_BG	13	Marker1729776	Marker1800330	35339389	35339673	3.2283	8.4743	0.3822
78	q4100SW_2018_BG	4	Marker40497	Marker121984	9702080	9702348	3.2873	6.3202	-1.7888
79	q11100SW_2018_BG	11	Marker789315	Marker822756	24450424	24450687	3.6576	16.4912	4.2515
80	q2LL_2019_BG	2	Marker2375062	Marker2398952	5036099	5089021	2.761	8.7681	0.2908
81	q4LL_2019_BG	4	Marker55366	Marker69037	42335823	42336103	2.1194	4.6984	-0.2915
82	q8LL_2019_BG	8	Marker2655020	Marker2708239	5706738	7525444	2.2453	4.9325	-0.2961
83	q20LL_2019_BG	20	Marker1421880	Marker1438263	34299459	34299719	4.2295	11.416	0.4572
84	q4LW_2019_BG	4	Marker56301	Marker85908	40171476	40171747	3.2774	8.3049	-0.2151
85	q20LW_2019_BG	20	Marker1506884	Marker1416508	36330011	36330321	4.2485	10.816	0.2477
86	q3LA_2019_BG	3	Marker897004	Marker961728	18412564	18412837	2.5852	6.4622	3.7447
87	q4LA_2019_BG	4	Marker55366	Marker69037	42335823	42336103	3.2468	8.3923	-4.296
88	q20LA_2019_BG	20	Marker1506884	Marker1416508	36330011	36330321	5.2173	13.7026	5.512
89	q20LBW_2019_BG	20	Marker1455027	Marker1492169	34695767	34696071	2.5978	7.9263	0.0307
90	q3CC_2019_BG	3	Marker946135	Marker945189	18840357	18840627	3.9927	8.2797	-0.3599
91	q4CC_2019_BG	4	Marker131379	Marker17221	11439278	11439565	2.116	6.401	-0.3199
92	q8CC_2019_BG	8	Marker2655981	Marker2673143	1796491	1796812	2.4431	5.0698	0.2807
93	q12CC_2019_BG	12	Marker179649	Marker195752	3339466	3339756	3.6064	7.4654	0.3423
94	q3100SW_2019_BG	3	Marker974279	Marker963484	38833014	38833279	3.6636	6.2445	2.5253
95	q4100SW_2019_BG	4	Marker155746	Marker7176	8832243	8832495	3.6881	6.6032	-2.6257
96	q11100SW_2019_BG	11	Marker789315	Marker822756	24450424	24450687	8.5176	23.7965	6.65

## Sheet: Table S5
	Table S5. Epistasis QTL for the investigated traits in the three RIL populations acoss years.
	QTL Name	Chromosome1	Position1	LeftMarker1	RightMarker1	Chromosome2	Position2	LeftMarker2	RightMarker2	LOD	PVE(%)	Add1	Add2	AddbyAdd
1	eqLL_2018_BG	2	145	Marker2398952	Marker2414238	6	110	Marker2087753	Marker2135925	4.1437	9.2318	0.0009	-0.0523	-0.4211
2	eqLA_2018_BG	2	125	Marker2451784	Marker2450991	6	55	Marker2068108	Marker2063367	4.0007	9.5698	-0.198	0.6676	-6.0261
3	eqLA_2018_BG	3	95	Marker952887	Marker892913	12	100	Marker230622	Marker261032	5.1707	11.3462	-0.0492	-0.3558	-6.6053
4	eqLA_2018_BG	4	115	Marker66417	Marker63070	18	115	Marker2304991	Marker2325599	4.1469	12.0558	3.3401	-1.1727	-6.2979
5	eqCC_2018_BG	2	55	Marker2359119	Marker2453053	4	0	Marker17221	Marker55306	4.3157	8.6572	-0.0827	-0.1575	0.3902
6	eqCC_2018_BG	9	65	Marker1634388	Marker1657758	10	85	Marker638566	Marker621394	4.8744	9.5406	-0.0541	-0.1103	-0.3913
7	eqCC_2018_BG	12	35	Marker259861	Marker170614	18	60	Marker2184304	Marker2260624	4.0326	14.2434	0.3677	-0.0183	-0.3637
8	eq100SW_2018_BG	6	70	Marker2096940	Marker2162580	6	75	Marker2162580	Marker2135127	4.0409	10.4839	4.2493	-5.018	-5.2652
9	eq100SW_2018_BG	2	140	Marker2398952	Marker2414238	13	70	Marker1756334	Marker1741067	4.5029	7.6414	-0.3776	-0.6284	-1.9527
10	eq100SW_2018_BG	8	80	Marker2706752	Marker2645532	17	55	Marker2013875	Marker2014517	4.5468	7.3133	0.1371	0.4152	-2.0047
11	eq100SW_2018_BG	14	0	Marker575550	Marker475448	17	55	Marker2013875	Marker2014517	4.7438	7.7219	-0.3814	0.3442	-2.0485
12	eqLL_2019_BG	3	55	Marker885654	Marker874065	8	45	Marker2648827	Marker2661345	5.3217	10.0449	0.1208	0.0567	-0.4034
13	eqLL_2019_BG	3	65	Marker920668	Marker929046	10	80	Marker638566	Marker621394	4.2964	9.2135	0.0774	-0.0601	-0.3681
14	eqLL_2019_BG	3	90	Marker906188	Marker867633	12	105	Marker257487	Marker169513	4.3724	9.4395	0.1383	0.0242	-0.372
15	eqLL_2019_BG	15	60	Marker1252480	Marker1378653	16	80	Marker1159665	Marker1238204	4.9578	9.6252	-0.0683	0.1653	0.4042
16	eqLL_2019_BG	13	115	Marker1781585	Marker1758278	17	100	Marker2003315	Marker2026233	4.5312	8.3526	-0.012	0.0062	-0.3752
17	eqLW_2019_BG	4	110	Marker66417	Marker63070	9	0	Marker1667021	Marker1669128	4.4498	12.0225	0.0565	-0.0392	-0.2559
18	eqLW_2019_BG	8	35	Marker2679892	Marker2617495	11	60	Marker832277	Marker836375	4.421	10.4563	-0.0807	-0.0116	-0.2434
19	eqLW_2019_BG	6	160	Marker2144270	Marker2179374	17	50	Marker1925924	Marker2013875	4.1659	11.5424	-0.0386	0.0348	0.2662
20	eqLA_2019_BG	6	65	Marker2090576	Marker2054702	7	175	Marker2485988	Marker2524720	4.7685	8.2718	-0.1471	0.5605	-5.1064
21	eqLA_2019_BG	3	90	Marker906188	Marker867633	12	105	Marker257487	Marker169513	5.0018	9.8104	1.6284	-0.2008	-5.1881
22	eqLA_2019_BG	2	65	Marker2418686	Marker2449380	15	150	Marker1259030	Marker1247566	4.238	7.9113	0.4301	0.1377	-4.9261
23	eqLA_2019_BG	13	115	Marker1781585	Marker1758278	17	100	Marker2003315	Marker2026233	5.0705	8.4823	0.2027	-0.129	-5.1254
24	eqLA_2019_BG	7	75	Marker2524849	Marker2522322	20	25	Marker1476601	Marker1438263	4.747	8.5851	-0.1155	0.8834	-5.1277
25	eqLA_2019_BG	1	100	Marker312928	Marker328142	20	30	Marker1432609	Marker1480970	4.2867	8.0778	-0.428	-0.2406	-5.054
26	eqLBW_2019_BG	7	170	Marker2524164	Marker2485988	10	150	Marker621272	Marker679035	4.108	15.4838	-0.0088	-0.0005	-0.0396
27	eqLBW_2019_BG	2	85	Marker2412832	Marker2418613	15	140	Marker1324868	Marker1333152	4.2492	14.4455	0.0039	0.0066	-0.039
28	eqCC_2019_BG	1	65	Marker445343	Marker445379	5	90	Marker1825719	Marker1831892	4.1769	11.3789	-0.2181	-0.0553	0.3419
29	eqCC_2019_BG	1	35	Marker367980	Marker383793	13	125	Marker1780218	Marker1801749	4.2382	8.536	-0.0022	-0.0615	-0.3234
30	eqLA_2018_DW	6	75	Gm06_47	Gm06_48	15	25	Gm15_22	Gm15_23	6.2732	6.8306	-1.6487	-0.7174	-4.6101
31	eqLA_2019_DW	1	65	Gm01_49	Gm01_50	6	40	Gm06_23	Gm06_24	5.2073	4.5658	1.1155	1.5394	5.1825
32	eqLL_2018_DW	6	25	Gm06_12	Gm06_13	13	130	Gm13_94	Gm13_95	5.0933	4.7721	-0.2368	-0.0929	-0.4819
33	eqLW_2018_DW	5	10	Gm05_35	Gm05_36	15	50	Gm15_43	Gm15_44	4.9936	3.3871	-0.0116	0.0657	-0.3375
34	eqLW_2019_DW	12	20	Gm12_9	Gm12_10	17	25	Gm17_7	Gm17_8	4.856	7.3657	0.1118	-0.0786	-0.5349
35	eqLW_2019_DW	1	40	Gm01_25	Gm01_26	6	40	Gm06_23	Gm06_24	4.7497	5.5867	0.0476	0.1223	0.4263
36	eqLBW_2018_DW	15	75	Gm15_71	Gm15_72	17	50	Gm17_29	Gm17_30	4.6741	2.4113	-0.0075	-0.0437	0.1782
37	eqLL_2018_DW	13	120	Gm13_86	Gm13_87	20	80	Gm20_62	Gm20_63	4.6421	5.5011	-0.0869	0.14	-0.5145
38	eqCC_2018_DW	7	75	Gm07_78	Gm07_79	16	45	Gm16_62	Gm16_63	4.5267	10.897	0.1108	-0.8281	-0.9816
39	eqLL_2019_DW	1	95	Gm01_68	Gm01_69	10	25	Gm10_24	Gm10_25	4.5245	5.337	-0.1864	-0.133	0.4601
40	eq100SW_2019_DW	2	110	Gm02_105	Gm02_106	19	10	Gm19_6	Gm19_7	4.4862	7.0017	-0.0129	0.2912	1.0085
41	eqLL_2018_DW	11	115	Gm11_68	Gm11_69	18	5	Gm18_3	Gm18_4	4.4279	6.6532	0.0306	0.0933	-0.5945
42	eqLBW_2018_DW	7	70	Gm07_73	Gm07_74	19	100	Gm19_69	Gm19_70	4.4009	2.6282	-0.0666	-0.0968	0.1736
43	eqLW_2018_DW	4	140	Gm04_125	Gm04_126	7	105	Gm07_94	Gm07_95	4.2476	2.5909	0.115	0.0276	-0.293
44	eq100SW_2019_DW	6	10	Gm06_3	Gm06_4	13	10	Gm13_15	Gm13_16	4.2074	6.8008	0.0281	0.3594	-0.9297
45	eqLBW_2018_DW	9	145	Gm09_143	Gm09_144	13	75	Gm13_61	Gm13_62	4.1295	2.2191	-0.058	0.0241	-0.1695
46	eqLBW_2018_DW	15	95	Gm15_95	Gm15_96	19	85	Gm19_58	Gm19_59	4.1064	3.0159	-0.0077	-0.0765	-0.1777
47	eqLA_2018_DW	11	120	Gm11_68	Gm11_69	18	120	Gm18_91	Gm18_92	4.0979	12.6411	2.2529	-5.2688	-4.3201
48	eqLA_2019_DW	19	25	Gm19_15	Gm19_16	20	45	Gm20_47	Gm20_48	4.0835	3.4235	-0.1348	-0.2765	4.7504
49	eqLA_2018_DW	5	15	Gm05_35	Gm05_36	15	50	Gm15_43	Gm15_44	4.0202	4.7582	-0.0733	-0.4284	-4.1469
50	eqLW_2018_DW	3	70	Gm03_69	Gm03_70	17	70	Gm17_65	Gm17_66	4.0124	2.782	-0.11	0.0485	0.2762
51	eqLL_2018_SE	2	10	Marker91776	Marker92781	14	115	Marker876681	Marker878746	5.3477	15.9904	0.1275	0.2093	0.9137
52	eqLL_2018_SE	9	5	Marker530043	Marker530480	19	130	Marker1306778	Marker1307241	4.7128	13.7213	0.1242	0.3253	-0.8336
53	eqLW_2018_SE	5	85	Marker355814	Marker357471	8	15	Marker482847	Marker483407	4.2021	14.3786	0.2169	-0.0209	-0.5192
54	eqLW_2018_SE	6	85	Marker381872	Marker386215	17	35	Marker1109527	Marker1110159	4.2697	12.3947	-0.0937	-0.0808	-0.5073
55	eqLA_2018_SE	10	135	Marker639378	Marker640630	16	130	Marker1085399	Marker1085760	4.6075	13.426	0.3518	-1.7866	-8.1599
56	eqLA_2018_SE	17	70	Marker1131449	Marker1133087	18	5	Marker1148130	Marker1148328	4.2292	12.431	2.2111	-0.7315	-7.4247
57	eqLA_2018_SE	1	150	Marker81052	Marker81499	20	10	Marker1309799	Marker1311836	4.0741	12.8615	2.2374	-1.1448	7.6015
58	eqLBW_2018_SE	6	80	Marker381872	Marker386215	10	135	Marker639378	Marker640630	4.258	10.4266	0.0225	-0.0548	0.1568
59	eqLBW_2018_SE	5	30	Marker330476	Marker332526	18	30	Marker1154102	Marker1154408	4.1965	10.2031	0.0297	0.0092	0.1607
60	eqCC_2018_SE	6	25	Marker370014	Marker370756	13	45	Marker779321	Marker779662	4.0431	14.8463	-0.7544	0.0977	1.7643
61	eqCC_2018_SE	4	70	Marker309846	Marker312318	19	0	Marker1247389	Marker1248570	4.2492	14.5695	0.325	0.4228	1.7559
62	eq100SW_2018_SE	2	60	Marker107216	Marker107640	9	100	Marker572301	Marker572376	4.5147	11.8412	-0.9055	0.3899	1.5711
63	eq100SW_2018_SE	14	25	Marker825073	Marker826275	16	5	Marker997142	Marker998624	4.1617	10.6567	-0.071	0.014	1.6207
64	eq100SW_2018_SE	9	100	Marker572301	Marker572376	19	35	Marker1278440	Marker1281692	4.3894	11.7375	0.3005	-0.8089	1.5979
65	eqLA_2019_SE	15	140	Marker989820	Marker992568	18	15	Marker1150069	Marker1150939	5.429	16.9971	0.2036	1.1336	6.6997
66	eqLBW_2019_SE	1	115	Marker76371	Marker76813	6	15	Marker367547	Marker369220	4.2485	16.1716	0.0084	0.0255	0.1423
67	eqLBW_2019_SE	5	30	Marker330476	Marker332526	18	35	Marker1155615	Marker1155793	4.067	16.358	-0.0048	-0.0234	0.1454
68	eqLBW_2019_SE	5	5	Marker328678	Marker329149	20	55	Marker1336056	Marker1336935	4.0139	19.2548	0.0737	0.0182	0.1525
69	eqCC_2019_SE	5	80	Marker355814	Marker357471	14	65	Marker863611	Marker864782	4.6241	16.4948	-0.0261	0.1527	-1.8234
70	eqCC_2019_SE	5	15	Marker329149	Marker329350	18	150	Marker1246210	Marker1247031	4.0564	13.6826	-0.2223	-0.1561	1.6999
71	eq100SW_2019_SE	1	70	Marker32107	Marker31114	6	60	Marker377048	Marker377399	4.0182	12.7075	-0.1022	0.8513	-1.4914
72	eq100SW_2019_SE	3	75	Marker210021	Marker210539	6	65	Marker377567	Marker378016	4.0205	9.8863	-0.0065	0.6316	1.4824
73	eq100SW_2019_SE	2	60	Marker107216	Marker107640	9	100	Marker572301	Marker572376	4.3436	13.5823	-1.2445	0.3602	1.5055
74	eq100SW_2019_SE	10	105	Marker636228	Marker637131	13	125	Marker809846	Marker810210	4.3304	12.2842	0.1947	0.1094	-1.7359

## Sheet: Table S6
Table S6. Predicted candidate genes associated with leaf related traits and chlorophyll content in six major QTL regions.
Major QTL	Gene ID	Chromosomes	Position	Position (Kb)	Annotations	Fold change
q4-1	Glyma.04G097100	Chr04	8805185	8808562	phosphoenolpyruvate carboxylase-related ki
q4-1	Glyma.04G097200	Chr04	8814118	8815339	glutathione S-transferase TAU 8
q4-1	Glyma.04G097300	Chr04	8814371	8814682	glutathione S-transferase tau 7
q4-1	Glyma.04G097400	Chr04	8815340	8818520	Tetratricopeptide repeat (TPR)-like superf
q4-1	Glyma.04G097500	Chr04	8824847	8826590	purine permease 1
q4-1	Glyma.04G097700	Chr04	8838031	8842355	MATE efflux family protein
q4-1	Glyma.04G097900	Chr04	8857667	8865249	MATE efflux family protein
q4-1	Glyma.04G098000	Chr04	8871426	8872815	ENTH/ANTH/VHS superfamily protein
q4-1	Glyma.04G098100	Chr04	8887523	8888545	RING/U-box superfamily protein
q4-1	Glyma.04G098200	Chr04	8902422	8903459	zinc ion binding;nucleic acid binding
q4-1	Glyma.04G098400	Chr04	8914410	8916406	basic helix-loop-helix (bHLH) DNA-binding
q4-1	Glyma.04G098600	Chr04	8941193	8943640	RNA-binding (RRM/RBD/RNP motifs) family pr
q4-1	Glyma.04G098700	Chr04	8978776	8979200	Cupredoxin superfamily protein
q4-1	Glyma.04G098900	Chr04	8992275	9013322	isoamylase 3
q4-1	Glyma.04G099100	Chr04	9033354	9036898	Mitochondrial ribosomal protein L27
q4-1	Glyma.04G099300	Chr04	9061629	9066731	O-fucosyltransferase family protein
q4-1	Glyma.04G099400	Chr04	9072533	9076896	Seryl-tRNA synthetase
q4-1	Glyma.04G099500	Chr04	9106497	9107434	Peroxidase superfamily protein
q4-1	Glyma.04G099600	Chr04	9115245	9116947	VQ motif-containing protein
q4-1	Glyma.04G099900	Chr04	9132954	9135203	general regulatory factor 2
q4-1	Glyma.04G100100	Chr04	9177207	9180239	F-BOX WITH WD-40 2
q4-1	Glyma.04G100200	Chr04	9187451	9188988	EXORDIUM like 2
q4-1	Glyma.04G100300	Chr04	9196679	9197994	Phosphate-responsive 1 family protein
q4-1	Glyma.04G100400	Chr04	9219564	9221412	Phosphate-responsive 1 family protein
q4-1	Glyma.04G100500	Chr04	9231805	9234105	UDP-Glycosyltransferase superfamily protei
q4-1	Glyma.04G100600	Chr04	9237872	9242799	RNA-binding (RRM/RBD/RNP motifs) family pr
q4-1	Glyma.04G100700	Chr04	9267532	9275869	S-adenosyl-L-methionine-dependent methyltr
q4-1	Glyma.04G100900	Chr04	9276950	9278904	Ubiquitin carboxyl-terminal hydrolase fami
q4-1	Glyma.04G101000	Chr04	9280374	9284374	Outer arm dynein light chain 1 protein
q4-1	Glyma.04G101100	Chr04	9288463	9292542	APR-like 4
q4-1	Glyma.04G101200	Chr04	9308471	9316675	methyl-CPG-binding domain 8
q4-1	Glyma.04G101300	Chr04	9321503	9325115	APR-like 4
q4-1	Glyma.04G101400	Chr04	9326168	9329845	Protein phosphatase 2C family protein
q4-1	Glyma.04G101500	Chr04	9337214	9341731	cryptochrome 1
q4-1	Glyma.04G101800	Chr04	9378086	9378691	ribosomal protein L4
q4-1	Glyma.04G101900	Chr04	9387613	9389267	myb domain protein 93
q4-1	Glyma.04G102100	Chr04	9415963	9417864	MATE efflux family protein
q4-1	Glyma.04G102200	Chr04	9419023	9421053	peptidases
q4-1	Glyma.04G102300	Chr04	9425090	9428882	Mitochondrial substrate carrier family pro
q4-1	Glyma.04G102600	Chr04	9480145	9484815	Major facilitator superfamily protein
q4-1	Glyma.04G102700	Chr04	9488775	9494564	Major facilitator superfamily protein
q4-1	Glyma.04G102800	Chr04	9497727	9503510	Major facilitator superfamily protein
q4-1	Glyma.04G102900	Chr04	9509980	9513597	pumilio 7
q4-1	Glyma.04G103100	Chr04	9554862	9558678	S-adenosyl-L-methionine-dependent methyltr
q4-1	Glyma.04G103200	Chr04	9567274	9568529	VQ motif-containing protein
q4-1	Glyma.04G103300	Chr04	9570059	9571000	VQ motif-containing protein
q4-1	Glyma.04G103400	Chr04	9611225	9615074	tetratricopeptide repeat (TPR)-containing
q4-1	Glyma.04G103600	Chr04	9677545	9680477	Haloacid dehalogenase-like hydrolase (HAD)
q4-1	Glyma.04G103700	Chr04	9701112	9702592	Late embryogenesis abundant (LEA) hydroxyp
q4-1	Glyma.04G103900	Chr04	9725664	9727603	related to AP2 4
q4-1	Glyma.04G104100	Chr04	9797970	9800916	Protein of unknown function (DUF833)
q4-1	Glyma.04G104200	Chr04	9806374	9811350	Transducin/WD40 repeat-like superfamily pr
q4-1	Glyma.04G104300	Chr04	9877151	9881050	Sec14p-like phosphatidylinositol transfer
q4-1	Glyma.04G104400	Chr04	9885009	9889282	Sec14p-like phosphatidylinositol transfer
q4-1	Glyma.04G104500	Chr04	9889485	9893413	Phosphoglycerate mutase family protein
q4-1	Glyma.04G104600	Chr04	9902038	9903922	Pollen Ole e 1 allergen and extensin famil
q4-1	Glyma.04G104700	Chr04	9914195	9918037	Esterase/lipase/thioesterase family protei
q4-1	Glyma.04G104800	Chr04	9961940	9963156	Protein of unknown function (DUF581)
q4-1	Glyma.04G104900	Chr04	10055393	10070863	acetyl-CoA carboxylase 1
q4-1	Glyma.04G105000	Chr04	10071384	10075280	tRNA modification GTPase, putative
q4-1	Glyma.04G105100	Chr04	10076721	10077715	CRINKLY4 related 3
q4-1	Glyma.04G105200	Chr04	10100969	10108172	sulfate transporter 1;3
q4-1	Glyma.04G105300	Chr04	10126283	10126944	ATPase family associated with various cell
q4-1	Glyma.04G105500	Chr04	10440510	10445278	lipoxygenase 1
q4-1	Glyma.04G105600	Chr04	10550874	10553733	binding
q4-1	Glyma.04G105800	Chr04	10779196	10779770	alpha/beta-Hydrolases superfamily protein
q4-1	Glyma.04G105900	Chr04	10789400	10791837	lipoxygenase 1
q4-1	Glyma.04G106200	Chr04	10981885	10983340	carotenoid cleavage dioxygenase 7
q4-1	Glyma.04G106300	Chr04	11136793	11142095	transducin family protein / WD-40 repeat f
q4-1	Glyma.04G106400	Chr04	11160118	11161983	ASYMMETRIC LEAVES 2-like 1
q4-1	Glyma.04G106500	Chr04	11186002	11186964	Heavy metal transport/detoxification super
q4-1	Glyma.04G106800	Chr04	11224154	11226842	structural constituent of ribosome
q4-1	Glyma.04G107000	Chr04	11234848	11236155	Galactose oxidase/kelch repeat superfamily
q4-1	Glyma.04G107300	Chr04	11253648	11256731	S-adenosyl-L-methionine-dependent methyltr
q4-1	Glyma.04G107400	Chr04	11276495	11288391	translocase inner membrane subunit 44-2
q4-1	Glyma.04G107500	Chr04	11317835	11319777	glutathione S-transferase TAU 8
q4-1	Glyma.04G107600	Chr04	11324214	11328781	glutathione S-transferase TAU 8
q4-1	Glyma.04G107900	Chr04	11421366	11422972	Adenine nucleotide alpha hydrolases-like s
q4-1	Glyma.04G108100	Chr04	11501446	11514108	FKBP-type peptidyl-prolyl cis-trans isomer
q4-1	Glyma.04G108300	Chr04	11515049	11517693	hAT transposon superfamily
q4-1	Glyma.04G108500	Chr04	11551408	11552157	HSP20-like chaperones superfamily protein
q4-1	Glyma.04G108600	Chr04	11552870	11553201	S-adenosyl-L-methionine-dependent methyltr
q4-1	Glyma.04G108800	Chr04	11644611	11646478	S-adenosyl-L-methionine-dependent methyltr
q4-1	Glyma.04G108900	Chr04	11663236	11665340	calcium-dependent protein kinase 6
q4-1	Glyma.04G109000	Chr04	11686402	11690093	UDP-glucosyl transferase 85A7
q4-1	Glyma.04G109200	Chr04	11723941	11726403	UDP-glucosyl transferase 85A5
q4-1	Glyma.04G109300	Chr04	11733180	11734760	structural maintenance of chromosomes 2
q4-1	Glyma.04G109400	Chr04	11793063	11799189	UDP-glucosyl transferase 85A7
q4-1	Glyma.04G109500	Chr04	11800500	11808533	transmembrane receptors;ATP binding
q4-1	Glyma.04G109600	Chr04	11826869	11827639	GroES-like zinc-binding dehydrogenase fami
q4-1	Glyma.04G109700	Chr04	11828545	11831081	S-adenosyl-L-methionine-dependent methyltr
q4-1	Glyma.04G109800	Chr04	11891306	11894959	UDP-glucosyl transferase 85A7
q4-1	Glyma.04G109900	Chr04	11906692	11912922	GDSL-like Lipase/Acylhydrolase superfamily
q4-1	Glyma.04G110000	Chr04	11920827	11932823	Haloacid dehalogenase-like hydrolase (HAD)
q4-1	Glyma.04G110100	Chr04	12068771	12071158	myb domain protein 119
q4-1	Glyma.04G110200	Chr04	12143112	12149594	Sucrose-phosphate synthase family protein
q4-1	Glyma.04G110300	Chr04	12159723	12172216	PLC-like phosphodiesterases superfamily pr
q4-1	Glyma.04G110400	Chr04	12174525	12176807	cytochrome P450, family 71, subfamily A, p
q4-2	Glyma.04G161800	Chr04	40109124	40109663	Cyclin/Brf1-like TBP-binding protein
q4-2	Glyma.04G162100	Chr04	40205693	40210688	ABI five binding protein 3
q4-2	Glyma.04G162400	Chr04	40236981	40239376	exocyst subunit exo70 family protein E2
q4-2	Glyma.04G162500	Chr04	40265908	40266378	cytochrome oxidase 2
q4-2	Glyma.04G162700	Chr04	40326865	40331483	3-phosphoserine phosphatase
q4-2	Glyma.04G162800	Chr04	40387251	40393343	gamma subunit of Mt ATP synthase
q4-2	Glyma.04G163000	Chr04	40423906	40429027	Mitochondrial substrate carrier family pro
q4-2	Glyma.04G163100	Chr04	40431122	40438954	Polynucleotidyl transferase, ribonuclease
q4-2	Glyma.04G163200	Chr04	40464589	40467748	heat shock protein 101
q4-2	Glyma.04G163300	Chr04	40483595	40484853	Acyl-CoA N-acyltransferases (NAT) superfam
q4-2	Glyma.04G163400	Chr04	40499643	40504983	leo1-like family protein
q4-2	Glyma.04G163700	Chr04	40706246	40708923	hAT transposon superfamily
q4-2	Glyma.04G163900	Chr04	40730419	40731291	serine carboxypeptidase-like 46
q4-2	Glyma.04G164100	Chr04	40811977	40820483	Leucine-rich repeat (LRR) family protein
q4-2	Glyma.04G164300	Chr04	40913684	40916296	C2H2-like zinc finger protein
q4-2	Glyma.04G164400	Chr04	40973232	40975775	soluble N-ethylmaleimide-sensitive factor
q4-2	Glyma.04G164500	Chr04	41027892	41033697	glucuronidase 2
q4-2	Glyma.04G164600	Chr04	41086167	41089544	varicose-related
q4-2	Glyma.04G164700	Chr04	41098678	41099094	Protein of unknown function (DUF1278)
q4-2	Glyma.04G164800	Chr04	41104671	41105875	Remorin family protein
q4-2	Glyma.04G165000	Chr04	41246946	41250808	Flavin-binding monooxygenase family protei
q4-2	Glyma.04G165100	Chr04	41263422	41269336	Plant protein of unknown function (DUF863)
q4-2	Glyma.04G165400	Chr04	41326473	41330652	Leucine-rich repeat protein kinase family
q4-2	Glyma.04G165500	Chr04	41393620	41396115	eukaryotic elongation factor 5A-1
q4-2	Glyma.04G165600	Chr04	41483827	41491204	Protein kinase superfamily protein
q4-2	Glyma.04G165700	Chr04	41535757	41559071	actin binding
q4-2	Glyma.04G165900	Chr04	41585594	41594830	zinc finger (C3HC4-type RING finger) famil
q4-2	Glyma.04G166000	Chr04	41629380	41629919	Protein of unknown function (DUF604)
q4-2	Glyma.04G166100	Chr04	41682491	41693023	ATPase E1-E2 type family protein / haloaci
q4-2	Glyma.04G166200	Chr04	41734321	41735025	Vesicle transport v-SNARE family protein
q4-2	Glyma.04G166300	Chr04	41751975	41757731	CCT motif -containing response regulator p
q4-2	Glyma.04G166500	Chr04	41808201	41808789	Tetratricopeptide repeat (TPR)-like superf
q4-2	Glyma.04G166600	Chr04	41833507	41836360	fucosyltransferase 1
q4-2	Glyma.04G166700	Chr04	41841026	41843621	FKBP-like peptidyl-prolyl cis-trans isomer
q4-2	Glyma.04G166900	Chr04	41881729	41884224	myb domain protein 16
q4-2	Glyma.04G167100	Chr04	41894114	41896036	BED zinc finger ;hAT family dimerisation d
q4-2	Glyma.04G167200	Chr04	41938604	41940695	NAC domain containing protein 100
q4-2	Glyma.04G167300	Chr04	41993800	41996419	Protein of unknown function (DUF962)
q4-2	Glyma.04G167400	Chr04	42009554	42011917	NDH dependent flow 6
q4-2	Glyma.04G167500	Chr04	42054860	42056719	atypical CYS HIS rich thioredoxin 4
q4-2	Glyma.04G167700	Chr04	42079785	42082205	hydroxy methylglutaryl CoA reductase 1
q4-2	Glyma.04G167800	Chr04	42116363	42119511	expansin A15
q4-2	Glyma.04G167900	Chr04	42124874	42127039	light-harvesting chlorophyll-protein compl
q4-2	Glyma.04G168100	Chr04	42174898	42175537	nicotinate phosphoribosyltransferase 2
q4-2	Glyma.04G168300	Chr04	42191074	42194388	cycling DOF factor 3
q4-2	Glyma.04G168500	Chr04	42248937	42254258	GDSL-like Lipase/Acylhydrolase superfamily
q4-2	Glyma.04G168600	Chr04	42262556	42263689	Small GTP-binding protein
q4-2	Glyma.04G168700	Chr04	42278385	42282461	Small GTP-binding protein
q4-2	Glyma.04G168800	Chr04	42287869	42290820	Small GTP-binding protein
q4-2	Glyma.04G168900	Chr04	42329872	42330780	Pleckstrin homology (PH) domain-containing
q4-2	Glyma.04G169000	Chr04	42346861	42348336	RWP-RK domain-containing protein
q4-2	Glyma.04G169200	Chr04	42358456	42360357	Protein of unknown function (DUF3223)
q4-2	Glyma.04G169300	Chr04	42365061	42369247	RING/FYVE/PHD zinc finger superfamily prot
q4-2	Glyma.04G169500	Chr04	42382255	42385930	Exostosin family protein
q4-2	Glyma.04G169600	Chr04	42389919	42391416	GAST1 protein homolog 4
q4-2	Glyma.04G169900	Chr04	42428584	42429495	mini zinc finger
q4-2	Glyma.04G170000	Chr04	42464752	42467580	cysteine-rich RLK (RECEPTOR-like protein k
q4-2	Glyma.04G170100	Chr04	42542222	42544189	myb domain protein 94
q4-2	Glyma.04G170300	Chr04	42635992	42643208	S-adenosyl-L-methionine-dependent methyltr
q4-2	Glyma.04G170400	Chr04	42657409	42662381	NAP1-related protein 2
q4-2	Glyma.04G170500	Chr04	42663514	42666166	2-oxoglutarate (2OG) and Fe(II)-dependent
q4-2	Glyma.04G170600	Chr04	42715265	42717152	TEOSINTE BRANCHED, cycloidea and PCF (TCP)
q4-2	Glyma.04G170800	Chr04	42761224	42762465	nodulin MtN21 /EamA-like transporter famil
q4-2	Glyma.04G170900	Chr04	42766140	42768197	SUGAR-INSENSITIVE 3
q4-2	Glyma.04G171000	Chr04	42773105	42774284	carbamoyl phosphate synthetase A
q4-2	Glyma.04G171200	Chr04	42809615	42812296	HVA22 homologue A
q4-2	Glyma.04G171300	Chr04	42814098	42819681	end binding protein 1B
q4-2	Glyma.04G171400	Chr04	42832426	42834580	Ribosomal protein S4
q4-2	Glyma.04G171500	Chr04	42848553	42849238	Plant invertase/pectin methylesterase inhi
q4-2	Glyma.04G171600	Chr04	42858459	42860031	BANQUO 3
q4-2	Glyma.04G171700	Chr04	42862750	42865480	ribosomal protein L29 family protein
q4-2	Glyma.04G171800	Chr04	42883858	42885013	organic cation/carnitine transporter 2
q4-2	Glyma.04G171900	Chr04	42886029	42886755	organic cation/carnitine transporter 2
q4-2	Glyma.04G172200	Chr04	42997427	42999880	TTF-type zinc finger protein with HAT dime
q4-2	Glyma.04G172300	Chr04	43006853	43009788	Galactose oxidase/kelch repeat superfamily
q4-2	Glyma.04G172400	Chr04	43033133	43035449	non-intrinsic ABC protein 6
q4-2	Glyma.04G172500	Chr04	43118807	43121127	BANQUO 3
q4-2	Glyma.04G172700	Chr04	43142917	43143576	GDSL-like Lipase/Acylhydrolase superfamily
q4-2	Glyma.04G172800	Chr04	43248564	43250720	Galactose mutarotase-like superfamily prot
q4-2	Glyma.04G172900	Chr04	43255215	43261793	ABC2 homolog 6
q4-2	Glyma.04G173000	Chr04	43281639	43289665	ATP-binding cassette A2
q4-2	Glyma.04G173100	Chr04	43294619	43302116	IQ-domain 31
q4-2	Glyma.04G173300	Chr04	43367265	43372330	ubiquiting-conjugating enzyme 2
q4-2	Glyma.04G173400	Chr04	43392299	43394034	Enolase
q4-2	Glyma.04G173500	Chr04	43478062	43484465	WRKY DNA-binding protein 72
q4-2	Glyma.04G173700	Chr04	43512293	43512673	cellulose synthase 6
q4-2	Glyma.04G173900	Chr04	43546900	43549881	Pectate lyase family protein
q4-2	Glyma.04G174000	Chr04	43554570	43555376	P-loop containing nucleoside triphosphate
q4-2	Glyma.04G174100	Chr04	43563611	43565186	HSP20-like chaperones superfamily protein
q4-2	Glyma.04G174300	Chr04	43578783	43581108	voltage dependent anion channel 1
q4-2	Glyma.04G174400	Chr04	43601717	43604198	Protein of unknown function (DUF1118)
q4-2	Glyma.04G174500	Chr04	43606034	43607790	homeobox protein 5
q4-2	Glyma.04G174600	Chr04	43631661	43635278	NAD(P)-binding Rossmann-fold superfamily p
q4-2	Glyma.04G174700	Chr04	43644624	43648979	Leucine-rich repeat protein kinase family
q4-2	Glyma.04G174800	Chr04	43654268	43660992	H(+)-ATPase 11
q4-2	Glyma.04G174900	Chr04	43699105	43701117	ankyrin repeat-containing 2B
q4-2	Glyma.04G175000	Chr04	43703112	43706420	hAT transposon superfamily
q4-2	Glyma.04G175100	Chr04	43753881	43760083	DNAJ heat shock family protein
q4-2	Glyma.04G175300	Chr04	43795932	43801223	calcium-dependent protein kinase 1
q4-2	Glyma.04G175400	Chr04	43856145	43859630	Pentatricopeptide repeat (PPR) superfamily
q4-2	Glyma.04G175600	Chr04	43873783	43874559	switch subunit 3
q4-2	Glyma.04G175700	Chr04	43885924	43886594	aminophospholipid ATPase 2
q4-2	Glyma.04G175800	Chr04	43891286	43891596	NAC domain containing protein 83
q4-2	Glyma.04G175900	Chr04	43900249	43904812	Nodulin-like / Major Facilitator Superfami
q4-2	Glyma.04G176000	Chr04	43905217	43908561	Nodulin-like / Major Facilitator Superfami
q4-2	Glyma.04G176100	Chr04	43912060	43912275	Quinoprotein amine dehydrogenase, beta cha
q4-2	Glyma.04G176200	Chr04	43912617	43919916	Pathogenesis-related thaumatin superfamily
q4-2	Glyma.04G176400	Chr04	43927357	43931883	catalytics
q4-2	Glyma.04G176500	Chr04	43944779	43955249	DDT domain superfamily
q4-2	Glyma.04G176600	Chr04	43967842	43971631	Galactosyltransferase family protein
q4-2	Glyma.04G176700	Chr04	43999378	44000852	myb domain protein 103
q4-2	Glyma.04G176900	Chr04	44025137	44029322	BIG PETAL P
q4-2	Glyma.04G177000	Chr04	44030501	44034786	5-formyltetrahydrofolate cycloligase
q4-2	Glyma.04G177100	Chr04	44036063	44039453	Protein of unknown function, DUF593
q4-2	Glyma.04G177200	Chr04	44040337	44046375	Pre-mRNA cleavage complex II protein famil
q4-2	Glyma.04G177300	Chr04	44077247	44080103	Homeodomain-like superfamily protein
q4-2	Glyma.04G177400	Chr04	44117887	44120108	FAR1-related sequence 5
q4-2	Glyma.04G177500	Chr04	44127707	44128713	farnesyl diphosphate synthase 1
q4-2	Glyma.04G177600	Chr04	44155252	44161144	ARM repeat superfamily protein
q4-2	Glyma.04G177700	Chr04	44189964	44193177	alpha/beta-Hydrolases superfamily protein
q4-2	Glyma.04G177800	Chr04	44202094	44204927	formin 8
q4-2	Glyma.04G177900	Chr04	44209619	44212193	response regulator 6
q4-2	Glyma.04G178000	Chr04	44232340	44236915	succinate dehydrogenase subunit 4
q4-2	Glyma.04G178100	Chr04	44242183	44243916	B12D protein
q4-2	Glyma.04G178200	Chr04	44248243	44252960	succinate dehydrogenase subunit 4
q4-2	Glyma.04G178300	Chr04	44285122	44290718	DP-E2F-like 1
q4-2	Glyma.04G178400	Chr04	44291495	44298876	ADP-glucose pyrophosphorylase family prote
q4-2	Glyma.04G178600	Chr04	44312231	44316139	alpha-N-acetylglucosaminidase family / NAG
q4-2	Glyma.04G178700	Chr04	44320450	44334801	Proteasome component (PCI) domain protein
q4-2	Glyma.04G178800	Chr04	44358368	44359921	Transducin/WD40 repeat-like superfamily pr
q4-2	Glyma.04G179000	Chr04	44391492	44393313	BED zinc finger ;hAT family dimerisation d
q4-2	Glyma.04G179100	Chr04	44398109	44406865	NADH-ubiquinone oxidoreductase B8 subunit,
q4-2	Glyma.04G179200	Chr04	44419219	44426644	Replication factor-A protein 1-related
q4-2	Glyma.04G179300	Chr04	44440809	44443301	plant U-box 38
q4-2	Glyma.04G179400	Chr04	44452523	44463121	Putative thiol-disulphide oxidoreductase D
q4-2	Glyma.04G179500	Chr04	44454537	44455978	Gibberellin-regulated family protein
q4-2	Glyma.04G179800	Chr04	44476647	44480666	GATA type zinc finger transcription factor
q4-2	Glyma.04G180000	Chr04	44510562	44519878	Xanthine/uracil permease family protein
q4-2	Glyma.04G180100	Chr04	44588255	44597250	BAH domain ;TFIIS helical bundle-like doma
q4-2	Glyma.04G180200	Chr04	44596721	44601344	RAC-like 10
q4-2	Glyma.04G180300	Chr04	44611968	44613556	Leucine-rich repeat protein kinase family
q4-2	Glyma.04G180400	Chr04	44623575	44628878	BURP domain-containing protein
q4-2	Glyma.04G180500	Chr04	44625427	44626807	spermidine synthase 2
q4-2	Glyma.04G180600	Chr04	44643915	44650583	temperature-induced lipocalin
q4-2	Glyma.04G180700	Chr04	44651775	44652628	Aluminium induced protein with YGL and LRD
q4-2	Glyma.04G180900	Chr04	44665725	44672557	trehalose-phosphatase/synthase 9
q4-2	Glyma.04G181000	Chr04	44693761	44700920	cyclic nucleotide-gated channel 16
q4-2	Glyma.04G181100	Chr04	44704411	44709036	aldehyde dehydrogenase 2B7
q4-2	Glyma.04G181200	Chr04	44718444	44720764	deletion of SUV3 suppressor 1(I)
q4-2	Glyma.04G181300	Chr04	44723505	44724135	RING/U-box superfamily protein
q4-2	Glyma.04G181400	Chr04	44740548	44745577	ketol-acid reductoisomerase
q4-2	Glyma.04G181500	Chr04	44752951	44758006	Protein kinase superfamily protein
q4-2	Glyma.04G181700	Chr04	44795572	44797750	Nucleic acid-binding, OB-fold-like protein
q4-2	Glyma.04G181800	Chr04	44799722	44804584	PIF1 helicase
q4-2	Glyma.04G181900	Chr04	44807784	44811687	Uncharacterised protein family (UPF0497)
q4-2	Glyma.04G182000	Chr04	44813809	44819555	Protein of unknown function (DUF3506)
q4-2	Glyma.04G182100	Chr04	44822249	44827688	SUGAR-INSENSITIVE 3
q4-2	Glyma.04G182300	Chr04	44846690	44849489	BURP domain-containing protein
q4-2	Glyma.04G182400	Chr04	44857335	44859756	PIF1 helicase
q4-2	Glyma.04G182600	Chr04	44874555	44876440	basic helix-loop-helix (bHLH) DNA-binding
q4-2	Glyma.04G182700	Chr04	44913268	44918651	Protein kinase superfamily protein
q4-2	Glyma.04G182900	Chr04	44928224	45022945	ataxia-telangiectasia mutated
q4-2	Glyma.04G183000	Chr04	44937610	44939036	ortholog of human splicing factor SC35
q4-2	Glyma.04G183100	Chr04	45043047	45045971	similar to RCD one 2
q4-2	Glyma.04G183200	Chr04	45060953	45066748	PIF1 helicase
q4-2	Glyma.04G183300	Chr04	45073925	45075388	Protein of unknown function (DUF1645)
q4-2	Glyma.04G183400	Chr04	45129363	45133820	Tetratricopeptide repeat (TPR)-like superf
q4-2	Glyma.04G183500	Chr04	45150392	45155226	PIF1 helicase
q4-2	Glyma.04G183600	Chr04	45176361	45181442	Tetratricopeptide repeat (TPR)-like superf
q4-2	Glyma.04G183700	Chr04	45193668	45196089	Dof-type zinc finger DNA-binding family pr
q4-2	Glyma.04G183800	Chr04	45210771	45212233	male gametophyte defective 3
q4-2	Glyma.04G183900	Chr04	45233723	45234579	Nucleolar GTP-binding protein
q4-2	Glyma.04G184000	Chr04	45289921	45295840	HCO3- transporter family
q4-2	Glyma.04G184200	Chr04	45335128	45337017	myb domain protein 98
q4-2	Glyma.04G184300	Chr04	45354375	45358577	Glucose-6-phosphate/phosphate translocator
q4-2	Glyma.04G184400	Chr04	45382017	45384605	SKP1/ASK-interacting protein 16
q4-2	Glyma.04G184600	Chr04	45407896	45417467	Phox (PX) domain-containing protein
q4-2	Glyma.04G184800	Chr04	45429140	45429601	12-oxophytodienoate reductase 1
q4-2	Glyma.04G184900	Chr04	45438332	45443037	tryptophan biosynthesis 1
q4-2	Glyma.04G185100	Chr04	45478758	45487355	KNOTTED1-like homeobox gene 6
q4-2	Glyma.04G185200	Chr04	45491438	45499309	Protein phosphatase 2A, regulatory subunit
q4-2	Glyma.04G185300	Chr04	45507882	45521508	Histidine kinase-, DNA gyrase B-, and HSP9
q4-2	Glyma.04G185400	Chr04	45545428	45548322	Leucine-rich repeat transmembrane protein
q4-2	Glyma.04G185700	Chr04	45567484	45571154	embryo defective 2759
q4-2	Glyma.04G185800	Chr04	45583587	45594668	Protein of Unknown Function (DUF239)
q4-2	Glyma.04G185900	Chr04	45599001	45604210	2-oxoglutarate (2OG) and Fe(II)-dependent
q4-2	Glyma.04G186000	Chr04	45615287	45620181	ATPase, AAA-type, CDC48 protein
q4-2	Glyma.04G186300	Chr04	45628950	45633213	NAD(P)-binding Rossmann-fold superfamily p
q4-2	Glyma.04G186400	Chr04	45656968	45664438	FKBP12 interacting protein 37
q4-2	Glyma.04G186500	Chr04	45663739	45669307	D111/G-patch domain-containing protein
q4-2	Glyma.04G186700	Chr04	45681308	45690777	tryptophan aminotransferase related 2
q4-2	Glyma.04G186800	Chr04	45692293	45703805	Tetratricopeptide repeat (TPR)-like superf
q4-2	Glyma.04G186900	Chr04	45715339	45718155	Lateral organ boundaries (LOB) domain fami
q4-2	Glyma.04G187000	Chr04	45732393	45737489	histone deacetylase 6
q4-2	Glyma.04G187100	Chr04	45741896	45743073	histone deacetylase 6
q4-2	Glyma.04G187300	Chr04	45788984	45791082	myb domain protein 86
q4-2	Glyma.04G187400	Chr04	45802880	45806402	cation/hydrogen exchanger 15
q4-2	Glyma.04G187500	Chr04	45829201	45830410	Ribosomal protein L18e/L15 superfamily pro
q4-2	Glyma.04G187600	Chr04	45834633	45842535	methyltransferase 1
q4-2	Glyma.04G187700	Chr04	45854481	45857173	Octicosapeptide/Phox/Bem1p family protein
q4-2	Glyma.04G187900	Chr04	45863151	45870253	C2 calcium/lipid-binding and GRAM domain c
q4-2	Glyma.04G188000	Chr04	45871344	45874920	plant intracellular ras group-related LRR
q4-2	Glyma.04G188100	Chr04	45876098	45878889	UDP-Glycosyltransferase superfamily protei
q4-2	Glyma.04G188200	Chr04	45908842	45913937	Protein kinase superfamily protein
q4-2	Glyma.04G188400	Chr04	45921723	45929153	P-loop containing nucleoside triphosphate
q4-2	Glyma.04G188600	Chr04	45939498	45944084	drought-induced 19
q4-2	Glyma.04G188700	Chr04	45946433	45948511	RAB GTPase homolog E1B
q4-2	Glyma.04G188800	Chr04	45964497	45969090	with no lysine (K) kinase 3
q4-2	Glyma.04G188900	Chr04	45982982	45986148	Plant protein of unknown function (DUF868)
q4-2	Glyma.04G189100	Chr04	46001963	46009715	PAP/OAS1 substrate-binding domain superfam
q4-2	Glyma.04G189200	Chr04	46020865	46023009	splicing endonuclease 1
q4-2	Glyma.04G189500	Chr04	46039217	46040087	cytochrome P450, family 71, subfamily B, p
q4-2	Glyma.04G189600	Chr04	46047721	46051704	FUS3-complementing gene 2
q4-2	Glyma.04G189700	Chr04	46058598	46060493	cytochrome P450, family 76, subfamily C, p
q4-2	Glyma.04G189800	Chr04	46061873	46063795	Rhodanese/Cell cycle control phosphatase s
q4-2	Glyma.04G189900	Chr04	46066906	46071217	RING domain ligase2
q4-2	Glyma.04G190000	Chr04	46076888	46080907	seed imbibition 2
q4-2	Glyma.04G190100	Chr04	46083382	46086444	31-kDa RNA binding protein
q4-2	Glyma.04G190200	Chr04	46086785	46089618	protein-l-isoaspartate methyltransferase 1
q4-2	Glyma.04G190400	Chr04	46109702	46112064	Leucine-rich repeat protein kinase family
q4-2	Glyma.04G190500	Chr04	46131920	46135591	alpha/beta-Hydrolases superfamily protein
q4-2	Glyma.04G190800	Chr04	46143080	46147709	peptidemethionine sulfoxide reductase 2
q4-2	Glyma.04G190700	Chr04	46143583	46146881	Cysteine proteinases superfamily protein
q4-2	Glyma.04G190900	Chr04	46152356	46155245	BTB and TAZ domain protein 1
q4-2	Glyma.04G191000	Chr04	46159231	46159795	Polynucleotidyl transferase, ribonuclease
q4-2	Glyma.04G191100	Chr04	46174420	46176838	Pectin lyase-like superfamily protein
q4-2	Glyma.04G191200	Chr04	46203955	46209400	AAA-type ATPase family protein
q4-2	Glyma.04G191400	Chr04	46220242	46235879	Peptidase C78, ubiquitin fold modifier-spe
q4-2	Glyma.04G191500	Chr04	46238647	46243068	MA3 domain-containing protein
q4-2	Glyma.04G191600	Chr04	46244278	46250287	tetratricopeptide repeat (TPR)-containing
q4-2	Glyma.04G191700	Chr04	46254652	46259833	Haloacid dehalogenase-like hydrolase (HAD)
q4-2	Glyma.04G191800	Chr04	46261171	46268403	DNAse I-like superfamily protein
q4-2	Glyma.04G191900	Chr04	46271697	46281894	relative of early flowering 6
q4-2	Glyma.04G192000	Chr04	46279239	46297477	relative of early flowering 6
q4-2	Glyma.04G192100	Chr04	46307459	46313184	Zinc finger C-x8-C-x5-C-x3-H type family p
q4-2	Glyma.04G192200	Chr04	46324061	46333019	retinoblastoma-related 1
q4-2	Glyma.04G192300	Chr04	46344683	46403452	glucan synthase-like 8
q4-2	Glyma.04G192400	Chr04	46416413	46421655	AP2/B3-like transcriptional factor family
q4-2	Glyma.04G192500	Chr04	46422834	46425458	Xanthine/uracil permease family protein
q4-2	Glyma.04G192600	Chr04	46433403	46442042	Galactose oxidase/kelch repeat superfamily
q11-1	Glyma.11G015600	Chr11	1071153	1076882	CCCH-type zinc fingerfamily protein with R
q11-1	Glyma.11G015700	Chr11	1085447	1092794	Adaptin family protein
q11-1	Glyma.11G015800	Chr11	1104413	1109421	hexokinase-like 1
q11-1	Glyma.11G015900	Chr11	1113088	1117922	THUMP domain-containing protein
q11-1	Glyma.11G016000	Chr11	1118120	1128502	ALBINA 1
q11-1	Glyma.11G016100	Chr11	1133531	1136001	scarecrow-like 3
q11-1	Glyma.11G016200	Chr11	1140099	1148952	cytochrome P450, family 97, subfamily B, p
q11-1	Glyma.11G016300	Chr11	1152975	1155860	Galactose-binding protein
q11-1	Glyma.11G016400	Chr11	1156210	1156592	SGNH hydrolase-type esterase superfamily p
q11-1	Glyma.11G016500	Chr11	1157793	1158454	SGNH hydrolase-type esterase superfamily p
q11-1	Glyma.11G016600	Chr11	1159157	1160452	phosphoinositide 4-kinase gamma 4
q11-1	Glyma.11G016700	Chr11	1161440	1162533	Glycine-rich protein family
q11-1	Glyma.11G016800	Chr11	1164768	1167295	Lipase class 3-related protein
q11-1	Glyma.11G016900	Chr11	1168484	1170776	sugar transporter 1
q11-1	Glyma.11G017000	Chr11	1171998	1177529	dynamin-like protein
q11-1	Glyma.11G017100	Chr11	1178977	1183426	UDP-D-glucose/UDP-D-galactose 4-epimerase
q11-1	Glyma.11G017200	Chr11	1200246	1204561	PHD finger protein-related
q11-1	Glyma.11G017700	Chr11	1226326	1229346	Pleckstrin homology (PH) domain-containing
q11-1	Glyma.11G017900	Chr11	1237244	1244658	AMP-dependent synthetase and ligase family
q11-1	Glyma.11G018000	Chr11	1246178	1247949	Protein phosphatase 2C family protein
q11-1	Glyma.11G018100	Chr11	1260713	1262163	Integrase-type DNA-binding superfamily pro
q11-1	Glyma.11G018200	Chr11	1277002	1279728	Homeodomain-like superfamily protein
q11-1	Glyma.11G018300	Chr11	1283323	1286282	Transducin/WD40 repeat-like superfamily pr
q11-1	Glyma.11G018500	Chr11	1293918	1297188	adenine nucleotide transporter 1
q11-1	Glyma.11G018600	Chr11	1297668	1302426	crooked neck protein, putative / cell cycl
q11-1	Glyma.11G018700	Chr11	1307828	1317736	SPA1-related 2
q11-1	Glyma.11G018800	Chr11	1318442	1322553	Protein kinase family protein
q11-1	Glyma.11G018900	Chr11	1323274	1323828	arabinogalactan protein 16
q11-1	Glyma.11G019000	Chr11	1331627	1333406	cytokinin response factor 2
q11-1	Glyma.11G019100	Chr11	1346165	1349691	Leucine-rich repeat protein kinase family
q11-1	Glyma.11G019200	Chr11	1353056	1355103	Galactose mutarotase-like superfamily prot
q11-1	Glyma.11G019300	Chr11	1358050	1363039	Galactosyltransferase family protein
q11-1	Glyma.11G019400	Chr11	1365107	1369466	POZ/BTB containin G-protein 1
q11-1	Glyma.11G019500	Chr11	1369744	1371874	Ribosomal protein S5 family protein
q11-1	Glyma.11G019700	Chr11	1388230	1389352	Lactoylglutathione lyase / glyoxalase I fa
q11-1	Glyma.11G019900	Chr11	1396970	1401272	cation/H+ exchanger 18
q11-1	Glyma.11G020000	Chr11	1404609	1408542	Uncharacterized protein family (UPF0016)
q11-1	Glyma.11G020100	Chr11	1412087	1414274	Ribosomal protein S5 family protein
q11-1	Glyma.11G020200	Chr11	1418719	1423487	calcium-dependent protein kinase 6
q11-1	Glyma.11G020300	Chr11	1426367	1433060	P-loop containing nucleoside triphosphate
q11-1	Glyma.11G020500	Chr11	1450017	1450631	Late embryogenesis abundant (LEA) hydroxyp
q11-1	Glyma.11G020600	Chr11	1453020	1453553	Late embryogenesis abundant (LEA) hydroxyp
q11-1	Glyma.11G020700	Chr11	1456226	1467091	respiratory burst oxidase protein F
q11-1	Glyma.11G020800	Chr11	1480155	1481294	Protein of unknown function (DUF567)
q11-1	Glyma.11G020900	Chr11	1482644	1490708	RING/U-box superfamily protein
q11-1	Glyma.11G021000	Chr11	1492434	1497351	phosphatase-related
q11-1	Glyma.11G021100	Chr11	1503824	1507191	glycosyl hydrolase 9B15
q11-1	Glyma.11G021200	Chr11	1508880	1510055	WRKY family transcription factor
q11-1	Glyma.11G021300	Chr11	1512657	1515641	sporulation 11-2
q11-1	Glyma.11G021400	Chr11	1516376	1518986	isoprenoid F
q11-1	Glyma.11G021500	Chr11	1526712	1529646	1-aminocyclopropane-1-carboxylic acid (acc
q11-1	Glyma.11G021600	Chr11	1538603	1541055	myb domain protein 103
q11-1	Glyma.11G021700	Chr11	1543164	1545075	RNA binding Plectin/S10 domain-containing
q11-1	Glyma.11G021800	Chr11	1548263	1551230	MAP kinase 4
q11-1	Glyma.11G021900	Chr11	1555171	1556911	SPIRAL1-like2
q11-1	Glyma.11G022100	Chr11	1574364	1578577	Protein of unknown function (DUF604)
q11-1	Glyma.11G022200	Chr11	1581623	1585874	POX (plant homeobox) family protein
q11-1	Glyma.11G022300	Chr11	1603388	1605193	Phosphoglycerate mutase family protein
q11-1	Glyma.11G022400	Chr11	1616646	1617939	brassinosteroid-responsive RING-H2
q11-1	Glyma.11G022500	Chr11	1619077	1622197	PLAC8 family protein
q11-1	Glyma.11G022600	Chr11	1624016	1626279	CCT motif family protein
q11-1	Glyma.11G022700	Chr11	1636518	1641294	Disease resistance protein (TIR-NBS class)
q11-1	Glyma.11G022800	Chr11	1650658	1653168	hydroxyproline-rich glycoprotein family pr
q11-1	Glyma.11G022900	Chr11	1656096	1663582	Protein kinase superfamily protein
q11-1	Glyma.11G023200	Chr11	1665080	1667259	plasma membrane intrinsic protein 1B
q11-1	Glyma.11G023300	Chr11	1669516	1675991	SIGNAL PEPTIDE PEPTIDASE-LIKE 2
q11-1	Glyma.11G023400	Chr11	1676737	1680861	Protein of unknown function (DUF3527)
q11-1	Glyma.11G023500	Chr11	1684713	1689505	bromo-adjacent homology (BAH) domain-conta
q11-1	Glyma.11G023600	Chr11	1691960	1695404	glutamate-cysteine ligase
q11-1	Glyma.11G023700	Chr11	1697212	1715295	transcription factor jumonji (jmjC) domain
q11-1	Glyma.11G023800	Chr11	1717256	1719960	Polynucleotidyl transferase, ribonuclease
q11-1	Glyma.11G023900	Chr11	1720878	1725368	AT hook motif DNA-binding family protein
q11-1	Glyma.11G024000	Chr11	1726170	1728079	glutathione peroxidase 8
q11-1	Glyma.11G024100	Chr11	1728463	1729916	glutathione peroxidase 6
q11-1	Glyma.11G024200	Chr11	1731206	1732870	root hair specific 8
q11-1	Glyma.11G024300	Chr11	1735182	1740234	C2 calcium/lipid-binding plant phosphoribo
q11-1	Glyma.11G024400	Chr11	1740318	1744439	heavy metal atpase 5
q11-1	Glyma.11G024500	Chr11	1745504	1747084	actin depolymerizing factor 7
q11-1	Glyma.11G024700	Chr11	1747670	1753252	Leucine-rich repeat protein kinase family
q11-1	Glyma.11G024800	Chr11	1754343	1759398	Transmembrane amino acid transporter famil
q11-1	Glyma.11G024900	Chr11	1761162	1764478	Fcf2 pre-rRNA processing protein
q11-1	Glyma.11G025000	Chr11	1767713	1768839	Protein of unknown function (DUF567)
q11-1	Glyma.11G025100	Chr11	1773584	1781283	Myosin heavy chain-related protein
q11-1	Glyma.11G025200	Chr11	1791843	1795442	Remorin family protein
q11-1	Glyma.11G025300	Chr11	1796526	1799769	Transcription initiation factor TFIIE, bet
q11-1	Glyma.11G025500	Chr11	1802372	1805801	methyl-CPG-binding domain protein 13
q11-1	Glyma.11G025600	Chr11	1809014	1810474	osmotin 34
q11-1	Glyma.11G025700	Chr11	1816446	1818659	winged-helix DNA-binding transcription fac
q11-1	Glyma.11G025900	Chr11	1827651	1828888	growth-regulating factor 4
q11-1	Glyma.11G026000	Chr11	1831348	1836883	Zinc finger, C3HC4 type (RING finger) fami
q11-1	Glyma.11G026100	Chr11	1839842	1847402	hapless 2
q11-1	Glyma.11G026200	Chr11	1847853	1851609	cytochrome P450, family 87, subfamily A, p
q11-1	Glyma.11G026300	Chr11	1868659	1870263	MATE efflux family protein
q11-1	Glyma.11G026400	Chr11	1877873	1881580	anaphase-promoting complex subunit 8
q11-1	Glyma.11G026600	Chr11	1888608	1894907	Pleckstrin homology (PH) domain superfamil
q11-1	Glyma.11G026700	Chr11	1908384	1922893	nuclear RNA polymerase D1A
q11-1	Glyma.11G026800	Chr11	1924087	1927106	Glucose-methanol-choline (GMC) oxidoreduct
q11-1	Glyma.11G026900	Chr11	1930366	1932303	Pyridoxal phosphate (PLP)-dependent transf
q11-1	Glyma.11G027000	Chr11	1935808	1942263	hydroxymethylglutaryl-CoA synthase / HMG-C
q11-1	Glyma.11G027100	Chr11	1947017	1953156	KNOTTED-like homeobox of Arabidopsis thali
q11-1	Glyma.11G027200	Chr11	1963558	1970366	Protein of unknown function (DUF544)
q11-1	Glyma.11G027400	Chr11	1974063	1976315	non-yellowing 1
q11-1	Glyma.11G027500	Chr11	1979772	1985099	FIZZY-related 2
q11-1	Glyma.11G027600	Chr11	1987969	1989326	expansin A7
q11-1	Glyma.11G027700	Chr11	1992156	1993544	leucoanthocyanidin dioxygenase
q11-1	Glyma.11G027800	Chr11	2000192	2004609	YTH family protein
q11-1	Glyma.11G027900	Chr11	2006012	2008288	Subtilase family protein
q11-1	Glyma.11G028000	Chr11	2010077	2012302	Subtilase family protein
q11-1	Glyma.11G028100	Chr11	2013605	2019869	Cell cycle regulated microtubule associate
q11-1	Glyma.11G028200	Chr11	2023320	2026136	ACC synthase 10
q11-1	Glyma.11G028300	Chr11	2026137	2030533	Leucine-rich repeat protein kinase family
q11-1	Glyma.11G028400	Chr11	2033311	2037129	SNARE associated Golgi protein family
q11-1	Glyma.11G028500	Chr11	2041195	2046185	Sodium Bile acid symporter family
q11-1	Glyma.11G028700	Chr11	2060585	2070214	armadillo repeat kinesin 3
q11-1	Glyma.11G028800	Chr11	2073771	2076640	Predicted AT-hook DNA-binding family prote
q11-1	Glyma.11G028900	Chr11	2090136	2091568	MATE efflux family protein
q11-1	Glyma.11G029000	Chr11	2103242	2106404	ACT domain repeat 8
q11-1	Glyma.11G029100	Chr11	2111851	2114533	Cornichon family protein
q11-1	Glyma.11G029500	Chr11	2133666	2137631	photolyase 1
q11-1	Glyma.11G029600	Chr11	2138474	2149522	Sec1/munc18-like (SM) proteins superfamily
q11-1	Glyma.11G029700	Chr11	2153923	2154664	Protein of unknown function (DUF1442)
q11-1	Glyma.11G029800	Chr11	2159792	2163205	Glycine cleavage T-protein family
q11-1	Glyma.11G029900	Chr11	2163387	2163935	AGAMOUS-like 62
q11-1	Glyma.11G030000	Chr11	2166360	2170023	Leucine-rich repeat protein kinase family
q11-1	Glyma.11G030100	Chr11	2176733	2180098	Calcium-binding EF-hand family protein
q11-1	Glyma.11G030200	Chr11	2188990	2191389	myb domain protein 85
q11-1	Glyma.11G030300	Chr11	2196102	2197289	Bifunctional inhibitor/lipid-transfer prot
q11-1	Glyma.11G030500	Chr11	2203906	2208948	stress-inducible protein, putative
q11-1	Glyma.11G030600	Chr11	2213842	2217833	NAC 007
q11-1	Glyma.11G030700	Chr11	2222368	2225681	Pentapeptide repeat-containing protein
q11-1	Glyma.11G030800	Chr11	2225720	2230176	Glycosyl hydrolases family 32 protein
q11-1	Glyma.11G030900	Chr11	2234577	2236306	PLATZ transcription factor family protein
q11-1	Glyma.11G031100	Chr11	2238870	2244892	Flavin-binding monooxygenase family protei
q11-1	Glyma.11G031200	Chr11	2262520	2267439	adenine phosphoribosyl transferase 4
q11-1	Glyma.11G031400	Chr11	2296076	2306070	OSBP(oxysterol binding protein)-related pr
q11-1	Glyma.11G031500	Chr11	2307470	2311815	nitrate transporter 1.1
q11-1	Glyma.11G031600	Chr11	2319561	2320485	Lactate/malate dehydrogenase family protei
q11-1	Glyma.11G031800	Chr11	2330822	2334364	Ubiquitin-like superfamily protein
q11-1	Glyma.11G032000	Chr11	2336084	2339499	plant VAP homolog 12
q11-1	Glyma.11G032100	Chr11	2340593	2344324	Sec14p-like phosphatidylinositol transfer
q11-1	Glyma.11G032200	Chr11	2348752	2351621	Eukaryotic aspartyl protease family protei
q11-1	Glyma.11G032300	Chr11	2361466	2363793	histidine triad nucleotide-binding 4
q11-1	Glyma.11G032400	Chr11	2365584	2374583	DNAJ heat shock N-terminal domain-containi
q11-1	Glyma.11G032600	Chr11	2380143	2385100	Nucleotide-diphospho-sugar transferases su
q11-1	Glyma.11G032700	Chr11	2387415	2390834	Pectin lyase-like superfamily protein
q11-1	Glyma.11G032800	Chr11	2393125	2393948	Ribosomal protein S30 family protein
q11-1	Glyma.11G032900	Chr11	2394736	2413256	RGPR-related
q11-1	Glyma.11G033000	Chr11	2405715	2413269	RGPR-related
q11-1	Glyma.11G033100	Chr11	2419796	2420662	C2H2-like zinc finger protein
q11-1	Glyma.11G033200	Chr11	2429423	2434404	Nodulin MtN21 /EamA-like transporter famil
q11-1	Glyma.11G033300	Chr11	2435149	2437141	Pentatricopeptide repeat (PPR) superfamily
q11-1	Glyma.11G033400	Chr11	2437816	2439288	Matrixin family protein
q11-1	Glyma.11G033500	Chr11	2445059	2450239	O-fucosyltransferase family protein
q11-1	Glyma.11G033600	Chr11	2450855	2462500	G2484-1 protein
q11-1	Glyma.11G033700	Chr11	2467380	2467999	SCR-like 11
q11-1	Glyma.11G033800	Chr11	2469705	2474605	SNARE-like superfamily protein
q11-1	Glyma.11G033900	Chr11	2474723	2482007	Protein of unknown function, DUF547
q11-1	Glyma.11G034000	Chr11	2484400	2487213	tonoplast intrinsic protein 2;3
q11-1	Glyma.11G034100	Chr11	2487645	2493215	ATP binding;leucine-tRNA ligases;aminoacyl
q11-1	Glyma.11G034200	Chr11	2494639	2494981	Formyl transferase
q11-1	Glyma.11G034300	Chr11	2495162	2497308	formyltetrahydrofolate deformylase, putati
q11-1	Glyma.11G034400	Chr11	2498410	2501474	Plant protein of unknown function (DUF828)
q11-1	Glyma.11G034500	Chr11	2507557	2511367	phosphatidylserine decarboxylase 1
q11-1	Glyma.11G034600	Chr11	2514862	2525673	MUTS-like protein 4
q11-1	Glyma.11G034700	Chr11	2523911	2527347	Ribosomal protein L23/L15e family protein
q11-1	Glyma.11G034900	Chr11	2531288	2532812	myb domain protein 32
q11-1	Glyma.11G035000	Chr11	2537236	2540067	NB-ARC domain-containing disease resistanc
q11-1	Glyma.11G035100	Chr11	2543877	2544470	Integrase-type DNA-binding superfamily pro
q11-1	Glyma.11G035200	Chr11	2548970	2555861	acyl-CoA oxidase 1
q11-1	Glyma.11G035300	Chr11	2558123	2563352	2-oxoglutarate (2OG) and Fe(II)-dependent
q11-1	Glyma.11G035500	Chr11	2566455	2566739	2-oxoglutarate (2OG) and Fe(II)-dependent
q11-1	Glyma.11G035700	Chr11	2569274	2570869	2-oxoglutarate (2OG) and Fe(II)-dependent
q11-1	Glyma.11G035800	Chr11	2574468	2580988	ubiquitin-protein ligases
q11-1	Glyma.11G035900	Chr11	2582663	2584648	Homeobox-leucine zipper protein 4 (HB-4) /
q11-1	Glyma.11G036000	Chr11	2596340	2601498	alpha/beta-Hydrolases superfamily protein
q11-1	Glyma.11G036100	Chr11	2604997	2606479	RING/U-box superfamily protein
q11-1	Glyma.11G036200	Chr11	2607235	2611892	PPPDE putative thiol peptidase family prot
q11-1	Glyma.11G036300	Chr11	2612676	2616354	nudix hydrolase homolog 8
q11-1	Glyma.11G036400	Chr11	2620193	2621187	ethylene responsive element binding factor
q11-1	Glyma.11G036500	Chr11	2629636	2631289	ethylene responsive element binding factor
q11-1	Glyma.11G036600	Chr11	2635652	2640034	receptor-like protein kinase 1
q11-1	Glyma.11G036700	Chr11	2642437	2644845	receptor-like protein kinase 1
q11-1	Glyma.11G036800	Chr11	2647784	2660467	VEFS-Box of polycomb protein
q11-1	Glyma.11G036900	Chr11	2672593	2674284	alpha/beta-Hydrolases superfamily protein
q11-1	Glyma.11G037100	Chr11	2678678	2681764	FAD/NAD(P)-binding oxidoreductase family p
q11-1	Glyma.11G037200	Chr11	2685616	2687265	HXXXD-type acyl-transferase family protein
q11-1	Glyma.11G037500	Chr11	2701254	2703508	Ribosomal protein L19 family protein
q11-1	Glyma.11G037600	Chr11	2704447	2708751	Plant VAMP (vesicle-associated membrane pr
q11-1	Glyma.11G037700	Chr11	2709227	2711411	BAX inhibitor 1
q11-1	Glyma.11G037900	Chr11	2720733	2726514	GATA transcription factor 26
q11-1	Glyma.11G038000	Chr11	2728827	2733780	SU(VAR)3-9 homolog 6
q11-1	Glyma.11G038300	Chr11	2735774	2738084	expansin-like B1
q11-1	Glyma.11G038400	Chr11	2747435	2749848	cationic amino acid transporter 7
q11-1	Glyma.11G038500	Chr11	2750496	2758704	Restriction endonuclease, type II-like sup
q11-1	Glyma.11G038600	Chr11	2759949	2761506	TIFY domain/Divergent CCT motif family pro
q11-1	Glyma.11G038700	Chr11	2761557	2766671	peptidyl-prolyl cis-trans isomerases
q11-1	Glyma.11G038800	Chr11	2768121	2772056	Protein kinase superfamily protein
q11-1	Glyma.11G038900	Chr11	2773818	2777295	calcineurin B-like protein 1
q11-1	Glyma.11G039000	Chr11	2779083	2783973	glycine-rich protein
q11-1	Glyma.11G039100	Chr11	2786085	2789533	casein kinase II beta chain 1
q11-1	Glyma.11G039200	Chr11	2792861	2794460	Zinc-binding ribosomal protein family prot
q11-1	Glyma.11G039300	Chr11	2799251	2802051	Protein kinase superfamily protein
q11-1	Glyma.11G039400	Chr11	2804287	2807839	chloroplast beta-amylase
q11-1	Glyma.11G039600	Chr11	2826544	2828838	sucrose nonfermenting 1(SNF1)-related prot
q11-1	Glyma.11G039700	Chr11	2836230	2838703	SBP (S-ribonuclease binding protein) famil
q11-1	Glyma.11G039800	Chr11	2857265	2858925	Protein of unknown function (DUF581)
q11-1	Glyma.11G039900	Chr11	2862878	2918234	pleckstrin homology (PH) domain-containing
q11-1	Glyma.11G040100	Chr11	2943695	2946202	SU(VAR)3-9 homolog 6
q11-1	Glyma.11G040200	Chr11	2948341	2961218	RNA helicase, putative
q11-1	Glyma.11G040300	Chr11	2964358	2966331	Cytochrome c oxidase, subunit Vib family p
q11-1	Glyma.11G040400	Chr11	2967679	2971565	Ras-related small GTP-binding family prote
q11-1	Glyma.11G040500	Chr11	2972500	2977833	Ras-related small GTP-binding family prote
q11-1	Glyma.11G040600	Chr11	2979723	2980929	BON association protein 2
q11-1	Glyma.11G040700	Chr11	2981582	2983645	expansin-like B1
q11-1	Glyma.11G040800	Chr11	2985803	2988541	Haloacid dehalogenase-like hydrolase (HAD)
q11-1	Glyma.11G040900	Chr11	2989392	2991633	Haloacid dehalogenase-like hydrolase (HAD)
q11-1	Glyma.11G041100	Chr11	2995203	2997768	Vacuolar protein sorting 55 (VPS55) family
q11-1	Glyma.11G041300	Chr11	3014232	3022465	CheY-like two-component responsive regulat
q11-1	Glyma.11G041400	Chr11	3027350	3032468	tobamovirus multiplication 2A
q11-1	Glyma.11G041600	Chr11	3042036	3048418	myo-inositol polyphosphate 5-phosphatase 2
q11-1	Glyma.11G041700	Chr11	3049327	3050695	Peroxidase superfamily protein
q11-1	Glyma.11G041900	Chr11	3057122	3059841	plastidial pyruvate kinase 3
q11-1	Glyma.11G042000	Chr11	3060731	3067543	nitrate transporter 1.5
q11-1	Glyma.11G042200	Chr11	3090092	3092086	Single hybrid motif superfamily protein
q11-1	Glyma.11G042300	Chr11	3101173	3106666	poltergeist like 1
q11-1	Glyma.11G042400	Chr11	3107428	3109228	non-intrinsic ABC protein 6
q11-1	Glyma.11G042500	Chr11	3111713	3115280	aluminum-activated, malate transporter 12
q11-1	Glyma.11G042600	Chr11	3117901	3121711	RING/U-box superfamily protein
q11-1	Glyma.11G042800	Chr11	3128829	3134403	Clathrin adaptor complexes medium subunit
q11-1	Glyma.11G042900	Chr11	3139534	3143800	AT hook motif DNA-binding family protein
q11-1	Glyma.11G043100	Chr11	3156212	3156964	Predicted AT-hook DNA-binding family prote
q11-1	Glyma.11G043200	Chr11	3175344	3177077	C2H2 and C2HC zinc fingers superfamily pro
q11-1	Glyma.11G043300	Chr11	3190332	3193808	Peptidase M20/M25/M40 family protein
q11-1	Glyma.11G043500	Chr11	3205811	3212136	RING/FYVE/PHD zinc finger superfamily prot
q11-1	Glyma.11G043600	Chr11	3217780	3220691	basic helix-loop-helix (bHLH) DNA-binding
q11-1	Glyma.11G043700	Chr11	3230808	3233276	basic helix-loop-helix (bHLH) DNA-binding
q11-1	Glyma.11G043800	Chr11	3244624	3248781	Leucine-rich receptor-like protein kinase
q11-1	Glyma.11G043900	Chr11	3252904	3256995	peroxisomal NAD-malate dehydrogenase 1
q11-1	Glyma.11G044100	Chr11	3266985	3270353	HAESA-like 2
q11-1	Glyma.11G044200	Chr11	3274040	3276551	tubulin alpha-2 chain
q11-1	Glyma.11G044600	Chr11	3292390	3294591	nitrogen fixation S (NIFS)-like 1
q11-1	Glyma.11G044800	Chr11	3311085	3313238	xyloglucan endotransglucosylase/hydrolase
q11-1	Glyma.11G045100	Chr11	3326055	3327915	Homeobox-leucine zipper protein family
q11-1	Glyma.11G045200	Chr11	3337358	3341138	little nuclei4
q11-1	Glyma.11G045300	Chr11	3344386	3350248	branched-chain amino acid aminotransferase
q11-1	Glyma.11G045400	Chr11	3358085	3360313	myb domain protein 84
q11-1	Glyma.11G045600	Chr11	3379030	3381262	1-amino-cyclopropane-1-carboxylate synthas
q11-1	Glyma.11G045700	Chr11	3401221	3403303	receptor like protein 44
q11-1	Glyma.11G045800	Chr11	3414234	3418061	Integrase-type DNA-binding superfamily pro
q11-1	Glyma.11G045900	Chr11	3434164	3434676	basic leucine-zipper 5
q11-1	Glyma.11G046000	Chr11	3452189	3453002	phytosulfokine 4 precursor
q11-1	Glyma.11G046100	Chr11	3455388	3457173	Carbohydrate-binding protein
q11-1	Glyma.11G046200	Chr11	3457544	3462135	ACT domain repeat 1
q11-1	Glyma.11G046300	Chr11	3464405	3466819	BSD domain-containing protein
q11-1	Glyma.11G046400	Chr11	3468797	3469599	VQ motif-containing protein
q11-1	Glyma.11G046500	Chr11	3477604	3480726	ARM repeat superfamily protein
q11-1	Glyma.11G046800	Chr11	3497164	3498701	Galactosyl transferase GMA12/MNN10 family
q11-1	Glyma.11G046900	Chr11	3504227	3507468	heptahelical protein 4
q11-1	Glyma.11G047000	Chr11	3512702	3520599	Uncharacterized conserved protein (DUF2215
q11-1	Glyma.11G047100	Chr11	3520732	3521175	TBP-associated factor 8
q11-1	Glyma.11G047200	Chr11	3526576	3534650	N-acetyl-l-glutamate synthase 1
q11-1	Glyma.11G047300	Chr11	3536374	3540892	Homeodomain-like/winged-helix DNA-binding
q11-1	Glyma.11G047400	Chr11	3541944	3545106	ADP-ribosylation factor-like A1C
q11-1	Glyma.11G047600	Chr11	3555255	3559848	glycosyl hydrolase family protein 43
q11-1	Glyma.11G047700	Chr11	3562284	3564548	GRAS family transcription factor
q11-1	Glyma.11G047800	Chr11	3568992	3574381	plant U-box 49
q11-1	Glyma.11G047900	Chr11	3575516	3579883	APS kinase
q11-1	Glyma.11G048000	Chr11	3581342	3585708	Phototropic-responsive NPH3 family protein
q11-1	Glyma.11G048100	Chr11	3587578	3589297	Translation protein SH3-like family protei
q11-1	Glyma.11G048200	Chr11	3590708	3594278	voltage dependent anion channel 2
q11-1	Glyma.11G048300	Chr11	3601241	3607177	calcium ATPase 2
q11-1	Glyma.11G048400	Chr11	3607209	3613592	ARM repeat superfamily protein
q11-1	Glyma.11G048500	Chr11	3621762	3624268	cyclin d5;1
q11-1	Glyma.11G048600	Chr11	3634128	3639401	formin homolog 6
q11-1	Glyma.11G048700	Chr11	3652208	3654208	O-Glycosyl hydrolases family 17 protein
q11-1	Glyma.11G048800	Chr11	3666766	3668758	Acyl-CoA N-acyltransferases (NAT) superfam
q11-1	Glyma.11G049300	Chr11	3704401	3706190	LOB domain-containing protein 38
q11-1	Glyma.11G049600	Chr11	3718947	3721456	Peroxidase superfamily protein
q11-1	Glyma.11G049800	Chr11	3736041	3740133	Phototropic-responsive NPH3 family protein
q11-1	Glyma.11G049900	Chr11	3743587	3747794	Ribonuclease III family protein
q11-1	Glyma.11G050000	Chr11	3750382	3756334	casein kinase alpha 1
q11-1	Glyma.11G050100	Chr11	3757962	3759866	Uncharacterised protein family SERF
q11-1	Glyma.11G050200	Chr11	3761037	3762845	acyl-CoA-binding domain 3
q11-1	Glyma.11G050300	Chr11	3765453	3771565	Major facilitator superfamily protein
q11-1	Glyma.11G050400	Chr11	3772007	3776902	2-oxoglutarate (2OG) and Fe(II)-dependent
q11-1	Glyma.11G050500	Chr11	3778152	3782174	Protein of unknown function (DUF1230)
q11-1	Glyma.11G050600	Chr11	3779988	3786583	Chaperone DnaJ-domain superfamily protein
q11-1	Glyma.11G050700	Chr11	3788101	3790802	Subtilase family protein
q11-1	Glyma.11G050900	Chr11	3800970	3805086	Protein phosphatase 2C family protein
q11-1	Glyma.11G051000	Chr11	3810022	3811948	alpha/beta-Hydrolases superfamily protein
q11-1	Glyma.11G051100	Chr11	3814809	3820833	Tetratricopeptide repeat (TPR)-like superf
q11-1	Glyma.11G051200	Chr11	3824806	3826515	ARM-repeat/Tetratricopeptide repeat (TPR)-
q11-1	Glyma.11G051300	Chr11	3831488	3833186	arabinogalactan protein 18
q11-1	Glyma.11G051400	Chr11	3837075	3843167	Eukaryotic aspartyl protease family protei
q11-1	Glyma.11G051500	Chr11	3844521	3847962	natural resistance-associated macrophage p
q11-1	Glyma.11G051600	Chr11	3857225	3859564	Auxin-responsive GH3 family protein
q11-1	Glyma.11G051700	Chr11	3875359	3886366	WD-40 repeat family protein
q11-1	Glyma.11G051800	Chr11	3891456	3893535	cytochrome P450, family 81, subfamily D, p
q11-1	Glyma.11G051900	Chr11	3897840	3898978	maternal effect embryo arrest 59
q11-1	Glyma.11G052100	Chr11	3908459	3910505	myb domain protein 73
q11-1	Glyma.11G052200	Chr11	3930652	3934025	end binding protein 1C
q11-1	Glyma.11G052400	Chr11	3936209	3937774	ADP-ribosylation factor A1E
q11-1	Glyma.11G052500	Chr11	3954040	3956332	CYCLIN D3;2
q11-1	Glyma.11G052600	Chr11	3960103	3962168	SKP1/ASK1-interacting protein 2
q11-1	Glyma.11G052700	Chr11	3963654	3971584	PTEN 2
q11-1	Glyma.11G052800	Chr11	3972262	3974856	Rer1 family protein
q11-1	Glyma.11G052900	Chr11	3976314	3977843	Plant protein of unknown function (DUF247)
q11-1	Glyma.11G053000	Chr11	3983555	3987585	Nucleotide-diphospho-sugar transferases su
q11-1	Glyma.11G053100	Chr11	3994641	3996435	WRKY DNA-binding protein 7
q11-1	Glyma.11G053200	Chr11	3998778	4000761	Protein of unknown function (DUF579)
q11-1	Glyma.11G053300	Chr11	4004110	4007669	sumo conjugation enzyme 1
q11-1	Glyma.11G053400	Chr11	4009140	4011768	UDP-glucosyl transferase 73B1
q11-1	Glyma.11G053500	Chr11	4013571	4016910	RNA-binding (RRM/RBD/RNP motifs) family pr
q11-1	Glyma.11G053600	Chr11	4027615	4028148	DREB and EAR motif protein 2
q11-1	Glyma.11G053700	Chr11	4029512	4033266	Cystathionine beta-synthase (CBS) family p
q11-1	Glyma.11G053800	Chr11	4048455	4052090	Integrase-type DNA-binding superfamily pro
q11-1	Glyma.11G053900	Chr11	4063575	4069656	Plant protein of unknown function (DUF869)
q11-1	Glyma.11G054100	Chr11	4077182	4086815	SET domain-containing protein
q11-1	Glyma.11G054200	Chr11	4088724	4093013	PLC-like phosphodiesterases superfamily pr
q11-1	Glyma.11G054300	Chr11	4093698	4096811	F-box/RNI-like superfamily protein
q11-1	Glyma.11G054400	Chr11	4100073	4102419	mitogen-activated protein kinase kinase ki
q11-1	Glyma.11G054500	Chr11	4104145	4106964	S-adenosyl-L-methionine-dependent methyltr
q11-1	Glyma.11G054600	Chr11	4115043	4119025	basic helix-loop-helix (bHLH) DNA-binding
q11-1	Glyma.11G054700	Chr11	4121615	4125297	nicotinate phosphoribosyltransferase 1
q11-1	Glyma.11G054800	Chr11	4128533	4132491	Protein kinase superfamily protein
q11-1	Glyma.11G054900	Chr11	4130454	4136422	PLC-like phosphodiesterases superfamily pr
q11-1	Glyma.11G055000	Chr11	4148120	4148967	Domain of unknown function (DUF313)
q11-1	Glyma.11G055100	Chr11	4153689	4155005	mitogen-activated protein kinase kinase ki
q11-1	Glyma.11G055200	Chr11	4163221	4164137	ralf-like 34
q11-1	Glyma.11G055300	Chr11	4170345	4171530	basic helix-loop-helix (bHLH) DNA-binding
q11-1	Glyma.11G055400	Chr11	4184028	4190409	alpha/beta-Hydrolases superfamily protein
q11-1	Glyma.11G055500	Chr11	4194367	4199960	RNA-binding (RRM/RBD/RNP motifs) family pr
q11-1	Glyma.11G055600	Chr11	4200285	4203022	Remorin family protein
q11-1	Glyma.11G055700	Chr11	4207710	4216150	zeaxanthin epoxidase (ZEP) (ABA1)
q11-1	Glyma.11G056100	Chr11	4246705	4248880	Protein of unknown function (DUF1685)
q11-1	Glyma.11G056200	Chr11	4254959	4257382	heat shock factor 4
q11-1	Glyma.11G056300	Chr11	4255281	4255406	conserved peptide upstream open reading fr
q11-1	Glyma.11G056500	Chr11	4265079	4266558	Calcium-binding EF-hand family protein
q11-1	Glyma.11G056700	Chr11	4282555	4284383	Cyclin-dependent kinase inhibitor family p
q11-1	Glyma.11G056800	Chr11	4296965	4298290	methionine aminopeptidase 1D
q11-1	Glyma.11G056900	Chr11	4298795	4300993	Acyl transferase/acyl hydrolase/lysophosph
q11-1	Glyma.11G057000	Chr11	4304933	4309655	P-loop containing nucleoside triphosphate
q11-1	Glyma.11G057600	Chr11	4352469	4357731	Protein of unknown function, DUF547
q11-1	Glyma.11G057700	Chr11	4358078	4359945	Transducin/WD40 repeat-like superfamily pr
q11-1	Glyma.11G057800	Chr11	4361981	4364146	NAD(P)-binding Rossmann-fold superfamily p
q11-1	Glyma.11G057900	Chr11	4367145	4369966	SAP domain-containing protein
q11-1	Glyma.11G058000	Chr11	4370574	4376076	CDPK-related kinase
q11-1	Glyma.11G058100	Chr11	4384247	4386065	Peroxidase superfamily protein
q11-1	Glyma.11G058300	Chr11	4392607	4397689	mitogen-activated protein kinase kinase ki
q11-1	Glyma.11G058400	Chr11	4409851	4413688	ASYMMETRIC LEAVES 2-like 1
q11-1	Glyma.11G058600	Chr11	4425323	4427642	Homeodomain-like superfamily protein
q11-1	Glyma.11G058700	Chr11	4439311	4444665	SWIB complex BAF60b domain-containing prot
q11-1	Glyma.11G058800	Chr11	4445957	4452776	Protein kinase superfamily protein
q11-1	Glyma.11G058900	Chr11	4453433	4458456	Disease resistance protein (CC-NBS-LRR cla
q11-1	Glyma.11G059000	Chr11	4461114	4465214	Disease resistance protein (CC-NBS-LRR cla
q11-1	Glyma.11G059100	Chr11	4467115	4468805	Reticulan like protein B13
q11-1	Glyma.11G059200	Chr11	4474609	4478620	SKU5 similar 17
q11-1	Glyma.11G059300	Chr11	4484313	4486033	Dof-type zinc finger DNA-binding family pr
q11-1	Glyma.11G059400	Chr11	4504902	4505174	methyl esterase 4
q11-1	Glyma.11G059500	Chr11	4506188	4508305	methyl esterase 3
q11-1	Glyma.11G059600	Chr11	4509492	4514308	Pentatricopeptide repeat (PPR) superfamily
q11-1	Glyma.11G059700	Chr11	4515386	4520624	hydroxyproline-rich glycoprotein family pr
q11-1	Glyma.11G059800	Chr11	4522087	4524202	GDSL-like Lipase/Acylhydrolase superfamily
q11-1	Glyma.11G059900	Chr11	4527512	4530586	Zinc-finger domain of monoamine-oxidase A
q11-1	Glyma.11G060000	Chr11	4532292	4534084	cytochrome P450, family 82, subfamily F, p
q11-1	Glyma.11G060100	Chr11	4535093	4537564	cytochrome P450, family 82, subfamily C, p
q11-1	Glyma.11G060200	Chr11	4545030	4548660	cytochrome P450, family 82, subfamily C, p
q11-1	Glyma.11G060300	Chr11	4546919	4553871	extra-large G-protein 1
q11-1	Glyma.11G060400	Chr11	4556602	4558590	Transducin/WD40 repeat-like superfamily pr
q11-1	Glyma.11G060700	Chr11	4569714	4571506	Protein kinase superfamily protein
q11-1	Glyma.11G060800	Chr11	4571782	4573464	Thioredoxin superfamily protein
q11-1	Glyma.11G060900	Chr11	4575421	4576396	homolog of Synechocystis YCF37
q11-1	Glyma.11G061000	Chr11	4576441	4579697	Tetratricopeptide repeat (TPR)-like superf
q11-1	Glyma.11G061200	Chr11	4583941	4587288	Phototropic-responsive NPH3 family protein
q11-1	Glyma.11G061300	Chr11	4591202	4593257	PS II oxygen-evolving complex 1
q11-1	Glyma.11G061400	Chr11	4595181	4597437	Uncharacterised protein family (UPF0497)
q11-1	Glyma.11G061500	Chr11	4598400	4599037	Stress responsive alpha-beta barrel domain
q11-1	Glyma.11G061600	Chr11	4599151	4601120	SLOW GROWTH 1
q11-1	Glyma.11G061700	Chr11	4601953	4624874	ARM repeat superfamily protein
q11-1	Glyma.11G062000	Chr11	4650587	4655679	Protein of unknown function, DUF547
q11-1	Glyma.11G062100	Chr11	4663729	4677280	nucleic acid binding;sequence-specific DNA
q11-1	Glyma.11G062300	Chr11	4694478	4702680	BEL1-like homeodomain 2
q11-1	Glyma.11G062400	Chr11	4720040	4726569	LIM domain-containing protein
q11-1	Glyma.11G062500	Chr11	4729971	4733465	cytochrome P450, family 71, subfamily B, p
q11-1	Glyma.11G062600	Chr11	4736775	4739370	cytochrome P450, family 71, subfamily B, p
q11-1	Glyma.11G062700	Chr11	4750446	4752843	cytochrome P450, family 71, subfamily B, p
q11-1	Glyma.11G062800	Chr11	4759832	4762048	cytochrome P450, family 71, subfamily B, p
q11-1	Glyma.11G062900	Chr11	4763004	4775461	Clathrin, heavy chain
q11-1	Glyma.11G063000	Chr11	4775999	4778673	Tetratricopeptide repeat (TPR)-like superf
q11-1	Glyma.11G063100	Chr11	4779592	4781813	Protein kinase superfamily protein
q11-1	Glyma.11G063200	Chr11	4784434	4786338	protein kinase family protein / peptidogly
q11-1	Glyma.11G063300	Chr11	4788340	4789865	Pectin lyase-like superfamily protein
q11-1	Glyma.11G063400	Chr11	4793316	4797792	PQ-loop repeat family protein / transmembr
q11-1	Glyma.11G063500	Chr11	4800168	4802119	RING/U-box superfamily protein
q11-1	Glyma.11G063600	Chr11	4804703	4806215	GNS1/SUR4 membrane protein family
q11-1	Glyma.11G063700	Chr11	4808753	4811331	Protein of unknown function (DUF607)
q11-1	Glyma.11G063800	Chr11	4812503	4815005	Protein of unknown function (DUF677)
q11-1	Glyma.11G063900	Chr11	4822121	4823806	geranylgeranyl pyrophosphate synthase 1
q11-1	Glyma.11G064000	Chr11	4830389	4834176	RUB1 conjugating enzyme 1
q11-1	Glyma.11G064100	Chr11	4834647	4836548	Major facilitator superfamily protein
q11-1	Glyma.11G064200	Chr11	4842312	4842656	Cystatin/monellin superfamily protein
q11-1	Glyma.11G064300	Chr11	4849799	4851673	Brassinosteroid signalling positive regula
q11-1	Glyma.11G064400	Chr11	4859599	4861676	UDP-glucosyl transferase 72E1
q11-1	Glyma.11G064500	Chr11	4870744	4877710	aminopeptidase P1
q11-1	Glyma.11G064600	Chr11	4882718	4886331	aminopeptidase P1
q11-1	Glyma.11G064700	Chr11	4893412	4895705	Quinone reductase family protein
q11-1	Glyma.11G064800	Chr11	4909763	4912078	homeobox protein 40
q11-1	Glyma.11G065000	Chr11	4916855	4922192	G-box binding factor 1
q11-1	Glyma.11G065100	Chr11	4922544	4926894	HVA22-like protein K
q11-1	Glyma.11G065200	Chr11	4929717	4931267	GRAS family transcription factor
q11-1	Glyma.11G065300	Chr11	4940578	4942271	Tetratricopeptide repeat (TPR)-like superf
q11-1	Glyma.11G065500	Chr11	4945511	4948952	Tyrosyl-tRNA synthetase, class Ib, bacteri
q11-1	Glyma.11G065700	Chr11	4952407	4954342	Pentatricopeptide repeat (PPR) superfamily
q11-1	Glyma.11G065800	Chr11	4955784	4958714	RmlC-like cupins superfamily protein
q11-1	Glyma.11G065900	Chr11	4958846	4961961	Protein phosphatase 2C family protein
q11-1	Glyma.11G066000	Chr11	4966321	4971081	Major facilitator superfamily protein
q11-1	Glyma.11G066100	Chr11	4972409	4974601	Major facilitator superfamily protein
q11-1	Glyma.11G066300	Chr11	4976624	4978892	Major facilitator superfamily protein
q11-1	Glyma.11G066400	Chr11	4984167	4987080	Major facilitator superfamily protein
q11-1	Glyma.11G066500	Chr11	4994923	4997308	Major facilitator superfamily protein
q11-1	Glyma.11G066600	Chr11	5000395	5002873	Major facilitator superfamily protein
q11-1	Glyma.11G066700	Chr11	5007407	5009718	Protein of unknown function (DUF620)
q11-1	Glyma.11G066800	Chr11	5012182	5016160	Protein of unknown function (DUF1195)
q11-1	Glyma.11G066900	Chr11	5016536	5019082	plant-specific TFIIB-related protein
q11-1	Glyma.11G067000	Chr11	5021150	5028011	SET domain-containing protein
q11-1	Glyma.11G067200	Chr11	5033165	5037491	roline-rich extensin-like receptor kinase
q11-1	Glyma.11G067300	Chr11	5038254	5043697	U1 small nuclear ribonucleoprotein-70K
q11-1	Glyma.11G067400	Chr11	5047051	5048777	Sulfite exporter TauE/SafE family protein
q11-1	Glyma.11G067500	Chr11	5050591	5057101	chromatin remodeling 1
q11-1	Glyma.11G067700	Chr11	5084791	5089804	Cytochrome P450 superfamily protein
q11-1	Glyma.11G067800	Chr11	5093882	5100937	succinate dehydrogenase 1-1
q11-1	Glyma.11G068200	Chr11	5120552	5123733	Protein of unknown function (DUF59)
q11-1	Glyma.11G068300	Chr11	5126476	5133648	Vacuolar sorting protein 39
q11-1	Glyma.11G068400	Chr11	5137300	5140645	RAD-like 1
q11-1	Glyma.11G068500	Chr11	5141440	5143947	ADP-ribosylation factor family protein
q11-1	Glyma.11G068700	Chr11	5159585	5161138	GATA type zinc finger transcription factor
q11-1	Glyma.11G068800	Chr11	5174798	5177902	homeobox protein 24
q11-1	Glyma.11G068900	Chr11	5179525	5181597	Late embryogenesis abundant (LEA) protein
q11-1	Glyma.11G069000	Chr11	5182663	5188835	AAA-type ATPase family protein
q11-1	Glyma.11G069100	Chr11	5190673	5193547	RAD-like 6
q11-1	Glyma.11G069300	Chr11	5211340	5217107	ARM repeat superfamily protein
q11-1	Glyma.11G069400	Chr11	5217819	5220924	tubby like protein 2
q11-1	Glyma.11G069500	Chr11	5231970	5235047	laccase 11
q11-1	Glyma.11G069600	Chr11	5237575	5240089	laccase 11
q11-1	Glyma.11G069700	Chr11	5240442	5242232	Regulator of chromosome condensation (RCC1
q11-1	Glyma.11G069800	Chr11	5242588	5245264	Galactose mutarotase-like superfamily prot
q11-1	Glyma.11G069900	Chr11	5245592	5247153	Tetratricopeptide repeat (TPR)-like superf
q11-1	Glyma.11G070000	Chr11	5247674	5249016	syntaxin of plants 112
q11-1	Glyma.11G070100	Chr11	5251821	5255379	alpha/beta-Hydrolases superfamily protein
q11-1	Glyma.11G070200	Chr11	5258153	5262782	NmrA-like negative transcriptional regulat
q11-1	Glyma.11G070300	Chr11	5264434	5266437	NmrA-like negative transcriptional regulat
q11-1	Glyma.11G070400	Chr11	5267933	5269909	NmrA-like negative transcriptional regulat
q11-1	Glyma.11G070500	Chr11	5273807	5275911	NmrA-like negative transcriptional regulat
q11-1	Glyma.11G070600	Chr11	5278847	5280644	NmrA-like negative transcriptional regulat
q11-1	Glyma.11G070700	Chr11	5282926	5287258	ATPase family associated with various cell
q11-1	Glyma.11G070800	Chr11	5288501	5292009	pyrophosphorylase 1
q11-1	Glyma.11G070900	Chr11	5293140	5296932	gamma carbonic anhydrase 1
q11-1	Glyma.11G071000	Chr11	5299628	5306242	auxin-like 1 protein
q11-1	Glyma.11G071300	Chr11	5321150	5323978	Glycosyl hydrolase superfamily protein
q11-1	Glyma.11G071400	Chr11	5323996	5328233	Phosphatidic acid phosphatase (PAP2) famil
q11-1	Glyma.11G071500	Chr11	5333407	5334383	Heavy metal transport/detoxification super
q11-1	Glyma.11G071600	Chr11	5339729	5343870	P-loop containing nucleoside triphosphate
q11-1	Glyma.11G071700	Chr11	5353139	5355303	P-loop containing nucleoside triphosphate
q11-1	Glyma.11G071800	Chr11	5359282	5361174	P-loop containing nucleoside triphosphate
q11-1	Glyma.11G071900	Chr11	5362419	5368234	SEC14-like 12
q11-1	Glyma.11G072000	Chr11	5374243	5377354	Peroxidase superfamily protein
q11-1	Glyma.11G072100	Chr11	5375751	5381570	Disease resistance protein (CC-NBS-LRR cla
q11-1	Glyma.11G072200	Chr11	5386164	5387631	Glutaredoxin family protein
q11-1	Glyma.11G072300	Chr11	5387737	5391438	S-adenosyl-L-methionine-dependent methyltr
q11-1	Glyma.11G072500	Chr11	5419141	5422289	SHI-related sequence 5
q11-1	Glyma.11G072700	Chr11	5430614	5437806	FG-GAP repeat-containing protein
q11-1	Glyma.11G072800	Chr11	5438978	5441151	Walls Are Thin 1
q11-1	Glyma.11G072900	Chr11	5442522	5444469	RTE1-homolog
q11-1	Glyma.11G073000	Chr11	5447829	5450315	thioredoxin H-type 1
q11-1	Glyma.11G073100	Chr11	5452404	5458366	beta-galactosidase 3
q11-1	Glyma.11G073200	Chr11	5466266	5468067	Ribosomal RNA adenine dimethylase family p
q11-1	Glyma.11G073300	Chr11	5471609	5477576	Cytochrome P450 superfamily protein
q11-1	Glyma.11G073400	Chr11	5479501	5483217	Methylthiotransferase
q11-1	Glyma.11G073500	Chr11	5483971	5485720	FAD-linked oxidases family protein
q11-1	Glyma.11G073600	Chr11	5491229	5495573	ubiquitin-conjugating enzyme 16
q11-1	Glyma.11G073700	Chr11	5499978	5503048	K-box region and MADS-box transcription fa
q11-1	Glyma.11G073800	Chr11	5507051	5509036	Leucine-rich repeat (LRR) family protein
q11-1	Glyma.11G073900	Chr11	5510990	5515775	general transcription factor II H2
q11-1	Glyma.11G074100	Chr11	5535750	5539054	ferulic acid 5-hydroxylase 1
q11-1	Glyma.11G074200	Chr11	5541418	5542423	Transducin/WD40 repeat-like superfamily pr
q11-1	Glyma.11G074300	Chr11	5543035	5548091	Protein of unknown function (DUF726)
q11-1	Glyma.11G074400	Chr11	5547871	5553041	DNA binding;zinc ion binding;nucleic acid
q11-1	Glyma.11G074600	Chr11	5563623	5570460	DNA binding;zinc ion binding;nucleic acid
q11-1	Glyma.11G074700	Chr11	5575520	5576996	HXXXD-type acyl-transferase family protein
q11-1	Glyma.11G074900	Chr11	5593155	5596693	B-box type zinc finger family protein
q11-1	Glyma.11G075000	Chr11	5598647	5600229	Lactoylglutathione lyase / glyoxalase I fa
q11-1	Glyma.11G075100	Chr11	5606833	5615672	ATP binding microtubule motor family prote
q11-1	Glyma.11G075200	Chr11	5620558	5625198	Leucine-rich receptor-like protein kinase
q11-1	Glyma.11G075300	Chr11	5629208	5631398	vacuolar H+-pumping ATPase 16 kDa proteoli
q11-1	Glyma.11G075400	Chr11	5649055	5653943	vascular related NAC-domain protein 1
q11-1	Glyma.11G075500	Chr11	5658652	5659802	histone H1-3
q11-1	Glyma.11G075700	Chr11	5667004	5668865	GDP-D-mannose 4,6-dehydratase 1
q11-1	Glyma.11G075800	Chr11	5670457	5674105	Zinc finger C-x8-C-x5-C-x3-H type family p
q11-1	Glyma.11G075900	Chr11	5678664	5681623	Zinc finger C-x8-C-x5-C-x3-H type family p
q11-1	Glyma.11G076000	Chr11	5688314	5689998	Ribosomal protein L2 family
q11-1	Glyma.11G076100	Chr11	5691483	5696077	Plant protein of unknown function (DUF869)
q11-1	Glyma.11G076200	Chr11	5700637	5701432	SAUR-like auxin-responsive protein family
q11-1	Glyma.11G076500	Chr11	5718133	5719720	Homeodomain-like superfamily protein
q11-1	Glyma.11G076700	Chr11	5741103	5743755	YEATS family protein
q11-1	Glyma.11G076800	Chr11	5744977	5746520	Plant protein of unknown function (DUF827)
q11-1	Glyma.11G077000	Chr11	5751201	5783272	Phosphatidylinositol 3- and 4-kinase famil
q11-1	Glyma.11G077100	Chr11	5785246	5785542	Polynucleotidyl transferase, ribonuclease
q11-1	Glyma.11G077200	Chr11	5785880	5787797	Chalcone-flavanone isomerase family protei
q11-1	Glyma.11G077300	Chr11	5795953	5801540	calcium-dependent protein kinase 16
q11-1	Glyma.11G077400	Chr11	5808747	5809882	Chaperone DnaJ-domain superfamily protein
q11-1	Glyma.11G077500	Chr11	5823379	5825992	armadillo repeat only 2
q11-1	Glyma.11G077600	Chr11	5838011	5841370	ferredoxin-NADP(+)-oxidoreductase 1
q11-1	Glyma.11G077700	Chr11	5845936	5847989	Pathogenesis-related thaumatin superfamily
q11-1	Glyma.11G077800	Chr11	5859113	5861305	Pathogenesis-related thaumatin superfamily
q11-1	Glyma.11G077900	Chr11	5867279	5869126	Rhodanese/Cell cycle control phosphatase s
q11-1	Glyma.11G078000	Chr11	5869398	5874647	Seven transmembrane MLO family protein
q11-1	Glyma.11G078100	Chr11	5877078	5883528	regulatory particle non-ATPase 10
q11-1	Glyma.11G078200	Chr11	5885675	5891247	Senescence/dehydration-associated protein-
q11-1	Glyma.11G078300	Chr11	5897790	5907341	histidine kinase 1
q11-1	Glyma.11G078400	Chr11	5909639	5912304	ascorbate peroxidase 3
q11-1	Glyma.11G078500	Chr11	5913292	5917166	Protein of unknown function (DUF630) ;Prot
q13	Glyma.13G165300	Chr13	28011615	28015224	DNA-binding protein phosphatase 1
q13	Glyma.13G165400	Chr13	28016508	28021594	Ribosomal protein S5/Elongation factor G/I
q13	Glyma.13G165500	Chr13	28030788	28034710	RING/U-box superfamily protein
q13	Glyma.13G165700	Chr13	28056810	28059907	Nucleoside transporter family protein
q13	Glyma.13G165800	Chr13	28061619	28064257	Tetratricopeptide repeat (TPR)-like superf
q13	Glyma.13G166000	Chr13	28071252	28073533	SU(VAR)3-9 homolog 4
q13	Glyma.13G166100	Chr13	28076313	28083963	Protein kinase superfamily protein
q13	Glyma.13G166200	Chr13	28093807	28097420	EIN3-binding F box protein 1
q13	Glyma.13G166400	Chr13	28116880	28119189	Ribosomal protein L36
q13	Glyma.13G166600	Chr13	28139579	28142969	Ypt/Rab-GAP domain of gyp1p superfamily pr
q13	Glyma.13G166700	Chr13	28151956	28153572	Integrase-type DNA-binding superfamily pro
q13	Glyma.13G166800	Chr13	28161946	28164623	SPX domain gene 2
q13	Glyma.13G166900	Chr13	28168741	28171815	receptor-like protein kinase 1
q13	Glyma.13G167000	Chr13	28174907	28181099	receptor-like protein kinase 1
q13	Glyma.13G167100	Chr13	28182073	28184219	Peroxidase superfamily protein
q13	Glyma.13G167200	Chr13	28184674	28187381	DnaJ/Hsp40 cysteine-rich domain superfamil
q13	Glyma.13G167500	Chr13	28196991	28200871	Core-2/I-branching beta-1,6-N-acetylglucos
q13	Glyma.13G167600	Chr13	28210440	28212300	Drug/metabolite transporter superfamily pr
q13	Glyma.13G167700	Chr13	28223592	28228408	Major facilitator superfamily protein
q13	Glyma.13G167800	Chr13	28237470	28239072	Ribosomal protein L7Ae/L30e/S12e/Gadd45 fa
q13	Glyma.13G167900	Chr13	28240381	28243803	ribosome biogenesis regulatory protein (RR
q13	Glyma.13G168000	Chr13	28248114	28251357	P-loop containing nucleoside triphosphate
q13	Glyma.13G168200	Chr13	28259866	28261852	Lactoylglutathione lyase / glyoxalase I fa
q13	Glyma.13G168300	Chr13	28265646	28268213	Dynein light chain type 1 family protein
q13	Glyma.13G168500	Chr13	28290441	28294678	Uncharacterised protein family (UPF0497)
q13	Glyma.13G168600	Chr13	28298272	28304199	Prenyltransferase family protein
q13	Glyma.13G168700	Chr13	28305098	28310222	formate dehydrogenase
q13	Glyma.13G168800	Chr13	28316886	28317715	plantacyanin
q13	Glyma.13G169100	Chr13	28326192	28329073	Pre-rRNA-processing protein TSR2, conserve
q13	Glyma.13G169200	Chr13	28330238	28338040	HD domain-containing metal-dependent phosp
q13	Glyma.13G169300	Chr13	28341559	28346561	Protein kinase superfamily protein
q13	Glyma.13G169500	Chr13	28348181	28356641	cyclophilin 38
q13	Glyma.13G169700	Chr13	28363094	28373493	Nodulin MtN3 family protein
q13	Glyma.13G169800	Chr13	28380187	28381821	Tetratricopeptide repeat (TPR)-like superf
q13	Glyma.13G169900	Chr13	28397652	28401084	homeobox 1
q13	Glyma.13G170000	Chr13	28401415	28416198	methyl-CPG-binding domain 9
q13	Glyma.13G170300	Chr13	28427414	28428731	RING/U-box superfamily protein
q13	Glyma.13G170400	Chr13	28430411	28433805	Vacuolar ATPase assembly integral membrane
q13	Glyma.13G170500	Chr13	28435620	28435986	Leucine-rich repeat transmembrane protein
q13	Glyma.13G170600	Chr13	28436396	28440865	aldehyde dehydrogenase 2B7
q13	Glyma.13G170700	Chr13	28487838	28494611	Potassium transporter family protein
q13	Glyma.13G170800	Chr13	28507219	28508024	NHL domain-containing protein
q13	Glyma.13G171100	Chr13	28518633	28522548	Tetratricopeptide repeat (TPR)-like superf
q13	Glyma.13G171300	Chr13	28543595	28547447	SGNH hydrolase-type esterase superfamily p
q13	Glyma.13G171700	Chr13	28578439	28583606	Nucleotide-diphospho-sugar transferases su
q13	Glyma.13G171800	Chr13	28583976	28586667	magnesium chelatase i2
q13	Glyma.13G171900	Chr13	28588097	28591930	nudix hydrolase homolog 15
q13	Glyma.13G172000	Chr13	28593222	28598072	IQ-domain 9
q13	Glyma.13G172100	Chr13	28608195	28612280	glutamate receptor 2.7
q13	Glyma.13G172200	Chr13	28612286	28620789	Apoptosis inhibitory protein 5 (API5)
q13	Glyma.13G172300	Chr13	28629838	28635052	Peroxidase superfamily protein
q13	Glyma.13G172400	Chr13	28635596	28640880	negative regulator of systemic acquired re
q13	Glyma.13G172500	Chr13	28644819	28649188	GDSL-like Lipase/Acylhydrolase superfamily
q13	Glyma.13G172600	Chr13	28659289	28664198	RAC-like 2
q13	Glyma.13G172700	Chr13	28671831	28675231	homeobox-3
q13	Glyma.13G172800	Chr13	28683493	28686774	RAB GTPase homolog A1F
q13	Glyma.13G172900	Chr13	28697100	28703351	vascular plant one zinc finger protein
q13	Glyma.13G173100	Chr13	28720656	28721572	Histone superfamily protein
q13	Glyma.13G173200	Chr13	28721925	28723192	O-Glycosyl hydrolases family 17 protein
q13	Glyma.13G173300	Chr13	28730694	28732440	O-methyltransferase family protein
q13	Glyma.13G173400	Chr13	28738547	28739205	cytochrome P450, family 705, subfamily A,
q13	Glyma.13G173500	Chr13	28761503	28763755	cytochrome P450, family 93, subfamily D, p
q13	Glyma.13G173600	Chr13	28770535	28772001	O-methyltransferase family protein
q13	Glyma.13G173800	Chr13	28778148	28780026	O-methyltransferase family protein
q13	Glyma.13G173900	Chr13	28785208	28787204	UDP-Glycosyltransferase superfamily protei
q13	Glyma.13G174000	Chr13	28805502	28811556	Transcriptional factor B3 family protein /
q13	Glyma.13G174100	Chr13	28821878	28822482	Thioredoxin superfamily protein
q13	Glyma.13G174200	Chr13	28829908	28837924	Guanylate-binding family protein
q13	Glyma.13G174300	Chr13	28844973	28849367	cellulose synthase like G2
q13	Glyma.13G174400	Chr13	28860527	28862972	SMAD/FHA domain-containing protein
q13	Glyma.13G174500	Chr13	28864361	28870617	Protein of unknown function (DUF1162)
q13	Glyma.13G174600	Chr13	28884956	28910955	Protein of unknown function (DUF1162)
q13	Glyma.13G174700	Chr13	28912927	28916764	NAC domain containing protein 73
q13	Glyma.13G174800	Chr13	28927266	28928267	Protein kinase superfamily protein
q13	Glyma.13G174900	Chr13	28936881	28940997	HAESA-like 1
q13	Glyma.13G175000	Chr13	28964956	28965813	Protein of unknown function (DUF679)
q13	Glyma.13G175100	Chr13	28969904	28975782	Glucose-6-phosphate/phosphate translocator
q13	Glyma.13G175200	Chr13	28979340	28989140	homeobox-1
q13	Glyma.13G175500	Chr13	29020872	29022588	Nucleic acid-binding, OB-fold-like protein
q13	Glyma.13G175600	Chr13	29024509	29028387	Drought-responsive family protein
q13	Glyma.13G175700	Chr13	29033133	29034185	HSP20-like chaperones superfamily protein
q13	Glyma.13G176000	Chr13	29041768	29042662	HSP20-like chaperones superfamily protein
q13	Glyma.13G176100	Chr13	29044458	29047344	polyubiquitin 10
q13	Glyma.13G176200	Chr13	29047933	29048943	HSP20-like chaperones superfamily protein
q13	Glyma.13G176300	Chr13	29056380	29057454	HSP20-like chaperones superfamily protein
q13	Glyma.13G176400	Chr13	29058518	29061005	polyubiquitin 10
q13	Glyma.13G176500	Chr13	29063120	29064174	HSP20-like chaperones superfamily protein
q13	Glyma.13G176600	Chr13	29066855	29072319	MAC/Perforin domain-containing protein
q13	Glyma.13G176700	Chr13	29086366	29086845	20S proteasome alpha subunit F2
q13	Glyma.13G176800	Chr13	29092036	29096099	Yippee family putative zinc-binding protei
q13	Glyma.13G176900	Chr13	29096660	29102279	receptor like protein 4
q13	Glyma.13G177200	Chr13	29114606	29120801	RING 1B
q13	Glyma.13G177300	Chr13	29122910	29128171	Mitochondrial substrate carrier family pro
q13	Glyma.13G177400	Chr13	29139322	29141530	squamosa promoter binding protein-like 3
q13	Glyma.13G177500	Chr13	29158295	29160464	Dof-type zinc finger DNA-binding family pr
q13	Glyma.13G177600	Chr13	29166705	29167801	OBF-binding protein 3
q13	Glyma.13G177800	Chr13	29172343	29175140	Ribosomal protein S6e
q13	Glyma.13G177900	Chr13	29182486	29185046	Ribosomal protein S5 family protein
q13	Glyma.13G178100	Chr13	29188543	29194269	MIF4G domain-containing protein / MA3 doma
q13	Glyma.13G178200	Chr13	29194609	29200194	Telomerase activating protein Est1
q13	Glyma.13G178300	Chr13	29206854	29207432	ralf-like 19
q13	Glyma.13G178500	Chr13	29211898	29216138	VQ motif-containing protein
q13	Glyma.13G178600	Chr13	29225514	29225850	Ribosomal protein L7Ae/L30e/S12e/Gadd45 fa
q13	Glyma.13G178700	Chr13	29234447	29236610	Pollen Ole e 1 allergen and extensin famil
q13	Glyma.13G178800	Chr13	29243876	29244893	basic helix-loop-helix (bHLH) DNA-binding
q13	Glyma.13G179000	Chr13	29257095	29261995	Protein kinase superfamily protein
q13	Glyma.13G179100	Chr13	29265973	29269421	RNA cyclase family protein
q13	Glyma.13G179200	Chr13	29274535	29277271	Protein of unknown function (DUF506)
q13	Glyma.13G179300	Chr13	29288617	29295459	Protein of unknown function (DUF616)
q13	Glyma.13G179400	Chr13	29297113	29300588	P-loop containing nucleoside triphosphate
q13	Glyma.13G179500	Chr13	29305699	29308921	Ribosomal protein L21
q13	Glyma.13G179600	Chr13	29318702	29323855	phosphate 2
q13	Glyma.13G179700	Chr13	29324671	29327000	Pentatricopeptide repeat (PPR) superfamily
q13	Glyma.13G179900	Chr13	29334758	29337494	RING membrane-anchor 1
q13	Glyma.13G180100	Chr13	29340616	29352010	AAA-type ATPase family protein
q13	Glyma.13G180200	Chr13	29364604	29366996	heat shock transcription factor B2A
q13	Glyma.13G180300	Chr13	29378090	29379784	Ubiquitin-like superfamily protein
q13	Glyma.13G180400	Chr13	29380779	29383908	thioredoxin family protein
q13	Glyma.13G180500	Chr13	29387943	29388961	Rubber elongation factor protein (REF)
q13	Glyma.13G180600	Chr13	29391096	29392248	DNA mismatch repair protein MutS, type 2
q13	Glyma.13G180800	Chr13	29397979	29404540	transcription factor-related
q13	Glyma.13G180900	Chr13	29408246	29412677	RING/U-box superfamily protein
q13	Glyma.13G181000	Chr13	29422203	29425428	Aluminium induced protein with YGL and LRD
q13	Glyma.13G181200	Chr13	29437662	29457349	sensitive to freezing 6
q13	Glyma.13G181400	Chr13	29466548	29471275	Protein kinase superfamily protein
q13	Glyma.13G181500	Chr13	29472110	29474654	Clathrin light chain protein
q13	Glyma.13G181600	Chr13	29476168	29482949	Tetratricopeptide repeat (TPR)-like superf
q13	Glyma.13G181700	Chr13	29485613	29495741	C-terminal domain phosphatase-like 1
q13	Glyma.13G181800	Chr13	29507919	29516237	WAPL (Wings apart-like protein regulation
q13	Glyma.13G181900	Chr13	29517237	29520089	cytochrome P450, family 71, subfamily A, p
q13	Glyma.13G182000	Chr13	29521578	29523982	alpha/beta-Hydrolases superfamily protein
q13	Glyma.13G182100	Chr13	29525492	29528281	alpha/beta-Hydrolases superfamily protein
q13	Glyma.13G182200	Chr13	29529252	29533936	UDP-Glycosyltransferase superfamily protei
q13	Glyma.13G182400	Chr13	29550330	29552899	GPI transamidase component Gpi16 subunit f
q13	Glyma.13G182500	Chr13	29558429	29562741	plus-3 domain-containing protein
q13	Glyma.13G182600	Chr13	29565815	29573222	proline-rich spliceosome-associated (PSP)
q13	Glyma.13G182700	Chr13	29582780	29584948	Dof-type zinc finger DNA-binding family pr
q13	Glyma.13G182800	Chr13	29588452	29595957	Protein of unknown function (DUF1218)
q13	Glyma.13G182900	Chr13	29599866	29607136	homolog of yeast oxidase assembly 1 (OXA1)
q13	Glyma.13G183100	Chr13	29625618	29626737	homolog of yeast oxidase assembly 1 (OXA1)
q13	Glyma.13G183400	Chr13	29666942	29670201	ABC-2 type transporter family protein
q13	Glyma.13G183600	Chr13	29714221	29722406	terpene synthase 04
q13	Glyma.13G183700	Chr13	29723122	29727602	serine carboxypeptidase-like 31
q13	Glyma.13G183800	Chr13	29740765	29742788	alpha/beta-Hydrolases superfamily protein
q13	Glyma.13G183900	Chr13	29744272	29753185	SNF2 domain-containing protein / helicase
q13	Glyma.13G184200	Chr13	29789364	29800001	STRUBBELIG-receptor family 3
q13	Glyma.13G184300	Chr13	29805943	29815201	Transducin/WD40 repeat-like superfamily pr
q13	Glyma.13G184500	Chr13	29829471	29834027	bromodomain 4
q13	Glyma.13G184800	Chr13	29858000	29863047	LRR and NB-ARC domains-containing disease
q13	Glyma.13G184900	Chr13	29873181	29877088	NB-ARC domain-containing disease resistanc
q13	Glyma.13G185000	Chr13	29895138	29902502	Protein of unknown function (DUF707)
q13	Glyma.13G185100	Chr13	29904498	29911738	secretory carrier 3
q13	Glyma.13G185200	Chr13	29912995	29916831	HAL2-like
q13	Glyma.13G185300	Chr13	29926876	29931324	SAD1/UNC-84 domain protein 1
q13	Glyma.13G185500	Chr13	29943323	29949631	DNAse I-like superfamily protein
q13	Glyma.13G186000	Chr13	29978087	29983411	Plant invertase/pectin methylesterase inhi
q13	Glyma.13G186100	Chr13	29985014	29988798	root hair specific 12
q13	Glyma.13G186200	Chr13	29990952	29993554	12-oxophytodienoate reductase 2
q13	Glyma.13G186400	Chr13	30001282	30008506	zinc induced facilitator-like 1
q13	Glyma.13G186500	Chr13	30016526	30025554	zinc induced facilitator-like 1
q13	Glyma.13G186600	Chr13	30030558	30038083	zinc induced facilitator-like 1
q13	Glyma.13G186700	Chr13	30042541	30049047	zinc induced facilitator-like 1
q13	Glyma.13G186800	Chr13	30049481	30055924	SU(VAR)3-9 homolog 3
q13	Glyma.13G187000	Chr13	30060197	30072759	Subtilisin-like serine endopeptidase famil
q13	Glyma.13G187100	Chr13	30076949	30095359	Leucine carboxyl methyltransferase
q13	Glyma.13G187200	Chr13	30101456	30109644	Proteasome component (PCI) domain protein
q13	Glyma.13G187500	Chr13	30128663	30133972	myb domain protein 33
q13	Glyma.13G187600	Chr13	30134637	30143817	Protein kinase superfamily protein
q13	Glyma.13G187800	Chr13	30154284	30165020	SAC3/GANP/Nin1/mts3/eIF-3 p25 family
q13	Glyma.13G187900	Chr13	30174410	30180072	NB-ARC domain-containing disease resistanc
q13	Glyma.13G188300	Chr13	30207091	30212726	NB-ARC domain-containing disease resistanc
q13	Glyma.13G188800	Chr13	30236854	30239732	cysteine-rich RLK (RECEPTOR-like protein k
q13	Glyma.13G188900	Chr13	30244450	30249368	cysteine-rich RLK (RECEPTOR-like protein k
q13	Glyma.13G189000	Chr13	30251712	30254986	cysteine-rich RLK (RECEPTOR-like protein k
q13	Glyma.13G189200	Chr13	30263916	30267521	Ubiquitin-associated/translation elongatio
q13	Glyma.13G189400	Chr13	30286518	30295433	nuclear factor Y, subunit C11
q13	Glyma.13G189500	Chr13	30296749	30300668	cystatin B
q13	Glyma.13G189600	Chr13	30303686	30310705	microtubule-associated protein 65-5
q13	Glyma.13G189700	Chr13	30310606	30315849	nodulin MtN21 /EamA-like transporter famil
q13	Glyma.13G189800	Chr13	30333658	30334650	alpha/beta-Hydrolases superfamily protein
q13	Glyma.13G189900	Chr13	30337066	30343138	Protein kinase superfamily protein
q13	Glyma.13G190000	Chr13	30355157	30359208	NB-ARC domain-containing disease resistanc
q13	Glyma.13G190200	Chr13	30369321	30372347	Peptidase S24/S26A/S26B/S26C family protei
q13	Glyma.13G190300	Chr13	30388583	30392233	NB-ARC domain-containing disease resistanc
q13	Glyma.13G190400	Chr13	30402029	30409606	NB-ARC domain-containing disease resistanc
q13	Glyma.13G190500	Chr13	30413752	30416494	Peptidase S24/S26A/S26B/S26C family protei
q13	Glyma.13G190800	Chr13	30423894	30430435	LRR and NB-ARC domains-containing disease
q13	Glyma.13G190900	Chr13	30438618	30441803	Peptidase S24/S26A/S26B/S26C family protei
q13	Glyma.13G191000	Chr13	30448426	30449070	Lateral organ boundaries (LOB) domain fami
q13	Glyma.13G191200	Chr13	30463620	30465360	annexin 8
q13	Glyma.13G191400	Chr13	30472853	30474291	sulfotransferase 2A
q13	Glyma.13G191600	Chr13	30482765	30484179	sulfotransferase 2A
q13	Glyma.13G191700	Chr13	30492898	30499938	methyltransferases;copper ion binding
q13	Glyma.13G191800	Chr13	30502840	30503829	Protein of unknown function, DUF617
q13	Glyma.13G192100	Chr13	30530165	30536199	LRR and NB-ARC domains-containing disease
q13	Glyma.13G192200	Chr13	30542259	30549789	Polynucleotidyl transferase, ribonuclease
q13	Glyma.13G192400	Chr13	30565167	30573329	retinoblastoma-related 1
q13	Glyma.13G192600	Chr13	30592072	30619011	nuclear RNA polymerase A2
q13	Glyma.13G192700	Chr13	30595116	30597770	hAT transposon superfamily
q13	Glyma.13G192800	Chr13	30613444	30614733	hAT dimerisation domain-containing protein
q13	Glyma.13G192900	Chr13	30622498	30639220	Protein of unknown function (DUF810)
q13	Glyma.13G193000	Chr13	30640420	30642058	NB-ARC domain-containing disease resistanc
q13	Glyma.13G193100	Chr13	30643486	30648668	NB-ARC domain-containing disease resistanc
q13	Glyma.13G193200	Chr13	30651373	30661214	Argonaute family protein
q13	Glyma.13G193300	Chr13	30662869	30665830	NB-ARC domain-containing disease resistanc
q13	Glyma.13G193500	Chr13	30669375	30676126	Cyclophilin-like peptidyl-prolyl cis-trans
q13	Glyma.13G193600	Chr13	30677250	30679942	LYR family of Fe/S cluster biogenesis prot
q13	Glyma.13G193700	Chr13	30682181	30695761	TGACG motif-binding factor 6
q13	Glyma.13G193800	Chr13	30709903	30710253	sigma factor binding protein 1
q13	Glyma.13G193900	Chr13	30714547	30714981	Chaperone DnaJ-domain superfamily protein
q13	Glyma.13G194000	Chr13	30721230	30724571	Ribosome recycling factor
q13	Glyma.13G194100	Chr13	30726074	30730604	NB-ARC domain-containing disease resistanc
q13	Glyma.13G194500	Chr13	30763823	30769223	NB-ARC domain-containing disease resistanc
q13	Glyma.13G194600	Chr13	30777645	30787581	Disease resistance protein (TIR-NBS-LRR cl
q13	Glyma.13G194700	Chr13	30793151	30800421	disease resistance protein (TIR-NBS-LRR cl
q13	Glyma.13G194800	Chr13	30806038	30808277	Disease resistance protein (TIR-NBS-LRR cl
q13	Glyma.13G194900	Chr13	30832071	30838537	Disease resistance protein (TIR-NBS-LRR cl
q13	Glyma.13G195100	Chr13	30850314	30856196	disease resistance protein (TIR-NBS-LRR cl
q13	Glyma.13G195200	Chr13	30862185	30877782	protein kinases;ubiquitin-protein ligases
q13	Glyma.13G195300	Chr13	30878334	30882722	nudix hydrolase homolog 16
q13	Glyma.13G195600	Chr13	30914739	30918690	LRR and NB-ARC domains-containing disease
q13	Glyma.13G195700	Chr13	30923915	30926155	Peptidase S24/S26A/S26B/S26C family protei
q13	Glyma.13G195800	Chr13	30928265	30932209	sequence-specific DNA binding transcriptio
q13	Glyma.13G195900	Chr13	30939701	30941879	ARM repeat superfamily protein
q13	Glyma.13G196000	Chr13	30953401	30954030	CYCLIN D3;2
q13	Glyma.13G196100	Chr13	30955122	30967231	GPI transamidase component Gpi16 subunit f
q13	Glyma.13G196200	Chr13	30974115	30978025	Eukaryotic aspartyl protease family protei
q13	Glyma.13G196400	Chr13	30997920	30998261	UDP-glucosyl transferase 85A5
q13	Glyma.13G196500	Chr13	31000085	31002582	NADPH:quinone oxidoreductase
q13	Glyma.13G196600	Chr13	31003040	31005928	NADPH:quinone oxidoreductase
q13	Glyma.13G196700	Chr13	31042975	31048036	Phosphatidylinositol-4-phosphate 5-kinase
q13	Glyma.13G196800	Chr13	31049626	31053697	Polymerase/histidinol phosphatase-like
q13	Glyma.13G196900	Chr13	31055891	31072513	nuclear RNA polymerase D1B
q13	Glyma.13G197000	Chr13	31074451	31084187	glycoside hydrolase family 2 protein
q13	Glyma.13G197100	Chr13	31085659	31088023	PREFOLDIN 1
q13	Glyma.13G197200	Chr13	31090152	31098738	Amidohydrolase family
q13	Glyma.13G197300	Chr13	31109749	31115174	Lateral root primordium (LRP) protein-rela
q13	Glyma.13G197400	Chr13	31123470	31130862	Tetratricopeptide repeat (TPR)-like superf
q13	Glyma.13G197500	Chr13	31151094	31159499	Major facilitator superfamily protein
q13	Glyma.13G197600	Chr13	31169436	31171766	response regulator 3
q13	Glyma.13G197700	Chr13	31174654	31180595	Tetratricopeptide repeat (TPR)-like superf
q13	Glyma.13G197800	Chr13	31181424	31185590	TRF-like 10
q13	Glyma.13G198200	Chr13	31193585	31206900	Transducin/WD40 repeat-like superfamily pr
q13	Glyma.13G198300	Chr13	31208095	31209311	sulfotransferase 2A
q13	Glyma.13G198400	Chr13	31215818	31216795	sulfotransferase 2A
q13	Glyma.13G198500	Chr13	31225402	31227494	Glutaredoxin family protein
q13	Glyma.13G198600	Chr13	31233913	31240731	Calcium-dependent ARF-type GTPase activati
q13	Glyma.13G198700	Chr13	31243180	31247875	uridine 5\'-monophosphate synthase / UMP s
q13	Glyma.13G198800	Chr13	31252110	31257733	Protein with RING/U-box and TRAF-like doma
q13	Glyma.13G198900	Chr13	31269355	31270563	Eukaryotic aspartyl protease family protei
q13	Glyma.13G199100	Chr13	31273865	31275393	Eukaryotic aspartyl protease family protei
q13	Glyma.13G199400	Chr13	31318973	31320276	Eukaryotic aspartyl protease family protei
q13	Glyma.13G199500	Chr13	31330354	31335238	annexin 8
q13	Glyma.13G199600	Chr13	31336335	31341862	Erv1/Alr family protein
q13	Glyma.13G199700	Chr13	31345572	31345950	Beta-1,3-N-Acetylglucosaminyltransferase f
q13	Glyma.13G199800	Chr13	31353786	31356378	annexin 8
q13	Glyma.13G199900	Chr13	31359993	31364555	annexin 8
q13	Glyma.13G200000	Chr13	31364350	31369208	annexin 4
q13	Glyma.13G200100	Chr13	31375134	31379683	annexin 3
q13	Glyma.13G200400	Chr13	31403066	31411738	Flavin-binding monooxygenase family protei
q13	Glyma.13G200500	Chr13	31416233	31417573	Eukaryotic aspartyl protease family protei
q13	Glyma.13G200600	Chr13	31428112	31429431	Eukaryotic aspartyl protease family protei
q13	Glyma.13G200800	Chr13	31438634	31445721	DNAJ heat shock N-terminal domain-containi
q13	Glyma.13G201200	Chr13	31476801	31482069	RING/U-box superfamily protein
q13	Glyma.13G201300	Chr13	31497499	31499001	Dehydrin family protein
q13	Glyma.13G201400	Chr13	31502069	31505627	Malectin/receptor-like protein kinase fami
q13	Glyma.13G201500	Chr13	31509350	31515503	SUMO-activating enzyme 2
q13	Glyma.13G201700	Chr13	31531733	31539944	RNA-binding (RRM/RBD/RNP motifs) family pr
q13	Glyma.13G201800	Chr13	31545409	31551986	SNF2 domain-containing protein / helicase
q13	Glyma.13G201900	Chr13	31554332	31561489	Transducin/WD40 repeat-like superfamily pr
q13	Glyma.13G202000	Chr13	31566728	31571708	Ankyrin repeat family protein
q13	Glyma.13G202100	Chr13	31573252	31583508	structural maintenance of chromosomes 2
q13	Glyma.13G202200	Chr13	31589681	31596326	carotenoid cleavage dioxygenase 1
q13	Glyma.13G202300	Chr13	31596684	31603118	nuclear factor Y, subunit A9
q13	Glyma.13G202500	Chr13	31619752	31630932	Cellulose synthase family protein
q13	Glyma.13G202600	Chr13	31639345	31641101	Expressed protein
q13	Glyma.13G202800	Chr13	31657905	31661774	CCCH-type zinc finger protein with ARM rep
q13	Glyma.13G202900	Chr13	31681225	31681968	hydroxyproline-rich glycoprotein family pr
q13	Glyma.13G203000	Chr13	31683629	31689851	MATE efflux family protein
q13	Glyma.13G203100	Chr13	31701641	31704098	myb domain protein 83
q13	Glyma.13G203300	Chr13	31727841	31735910	RING/U-box superfamily protein
q13	Glyma.13G203400	Chr13	31741541	31744773	ADP/ATP carrier 2
q13	Glyma.13G203500	Chr13	31748969	31751404	TTF-type zinc finger protein with HAT dime
q13	Glyma.13G203600	Chr13	31753843	31756013	ADP/ATP carrier 2
q13	Glyma.13G203700	Chr13	31780982	31784218	C2H2-type zinc finger family protein
q13	Glyma.13G203800	Chr13	31789318	31790899	dihydroflavonol 4-reductase
q13	Glyma.13G203900	Chr13	31793697	31796601	dihydroflavonol 4-reductase
q13	Glyma.13G204100	Chr13	31814298	31815348	A20/AN1-like zinc finger family protein
q13	Glyma.13G204200	Chr13	31822330	31826011	gamma response gene 1
q13	Glyma.13G204300	Chr13	31832093	31833193	Leucine-rich repeat (LRR) family protein
q13	Glyma.13G204400	Chr13	31852699	31857082	basic helix-loop-helix (bHLH) DNA-binding
q13	Glyma.13G204600	Chr13	31868271	31869360	Protein of unknown function, DUF584
q13	Glyma.13G204700	Chr13	31872482	31883107	starch synthase 3
q13	Glyma.13G204800	Chr13	31885462	31887911	ATPase, F1 complex, gamma subunit protein
q13	Glyma.13G204900	Chr13	31888324	31898942	Homeodomain-like superfamily protein
q13	Glyma.13G205000	Chr13	31904584	31905914	Protein of unknown function, DUF584
q13	Glyma.13G205500	Chr13	31979900	31981469	AT hook motif-containing protein
q13	Glyma.13G205600	Chr13	31983358	31987695	RNA-binding (RRM/RBD/RNP motifs) family pr
q13	Glyma.13G205800	Chr13	31992617	31993722	HSP20-like chaperones superfamily protein
q13	Glyma.13G205900	Chr13	31998199	32001349	DERLIN-2.2
q13	Glyma.13G206000	Chr13	32002491	32003259	pentatricopeptide repeat 336
q13	Glyma.13G206100	Chr13	32003359	32005116	Tetratricopeptide repeat (TPR)-like superf
q13	Glyma.13G206200	Chr13	32005629	32006396	RNA-binding (RRM/RBD/RNP motifs) family pr
q13	Glyma.13G206300	Chr13	32007413	32010476	Protein kinase superfamily protein
q13	Glyma.13G206500	Chr13	32017472	32022810	adenosine/AMP deaminase family protein
q13	Glyma.13G206600	Chr13	32038892	32043379	Pseudouridine synthase family protein
q13	Glyma.13G206700	Chr13	32050467	32053547	glucose-6-phosphate/phosphate translocator
q13	Glyma.13G206800	Chr13	32061571	32064739	RING-H2 group F1A
q13	Glyma.13G206900	Chr13	32065701	32068163	peroxiredoxin IIF
q13	Glyma.13G207000	Chr13	32069456	32071761	peroxiredoxin IIF
q13	Glyma.13G207200	Chr13	32082001	32087695	NAD(P)-binding Rossmann-fold superfamily p
q13	Glyma.13G207300	Chr13	32089900	32093765	TRICHOME BIREFRINGENCE-LIKE 11
q13	Glyma.13G207500	Chr13	32101935	32104489	nuclear factor Y, subunit C1
q13	Glyma.13G207600	Chr13	32108641	32110199	nuclear factor Y, subunit C9
q13	Glyma.13G207700	Chr13	32124827	32128053	nuclear factor Y, subunit C2
q13	Glyma.13G207800	Chr13	32131885	32138180	Aluminium induced protein with YGL and LRD
q13	Glyma.13G207900	Chr13	32155914	32163168	dehydratase family
q13	Glyma.13G208000	Chr13	32166520	32168409	Eukaryotic aspartyl protease family protei
q13	Glyma.13G208100	Chr13	32170808	32172111	Eukaryotic aspartyl protease family protei
q13	Glyma.13G208200	Chr13	32176890	32179471	Eukaryotic aspartyl protease family protei
q13	Glyma.13G208300	Chr13	32204308	32206279	basic helix-loop-helix (bHLH) DNA-binding
q13	Glyma.13G208400	Chr13	32231119	32234068	Heavy metal transport/detoxification super
q13	Glyma.13G208500	Chr13	32252453	32255897	RING/U-box superfamily protein
q13	Glyma.13G208600	Chr13	32257329	32261574	GTP-binding protein 1
q13	Glyma.13G208800	Chr13	32271213	32278380	SNARE associated Golgi protein family
q13	Glyma.13G209000	Chr13	32301762	32302169	Cystatin/monellin superfamily protein
q13	Glyma.13G209100	Chr13	32310692	32311377	isopentenyltransferase 5
q13	Glyma.13G209200	Chr13	32324301	32328052	CBS domain-containing protein with a domai
q13	Glyma.13G209300	Chr13	32331283	32331414	ROTUNDIFOLIA like 14
q13	Glyma.13G209400	Chr13	32336977	32342192	Serinc-domain containing serine and sphing
q13	Glyma.13G209500	Chr13	32347180	32351702	Ribosomal protein L34e superfamily protein
q13	Glyma.13G209600	Chr13	32357965	32359540	Family of unknown function (DUF716)
q13	Glyma.13G209700	Chr13	32366735	32368524	F-box and associated interaction domains-c
q13	Glyma.13G209800	Chr13	32369345	32378787	REF4-related 1
q13	Glyma.13G210000	Chr13	32388338	32390888	alpha/beta-Hydrolases superfamily protein
q13	Glyma.13G210100	Chr13	32392402	32393043	hydroxyproline-rich glycoprotein family pr
q13	Glyma.13G210200	Chr13	32400376	32401158	hydroxyproline-rich glycoprotein family pr
q13	Glyma.13G210300	Chr13	32413317	32419799	mitogen-activated protein kinase 16
q13	Glyma.13G210400	Chr13	32420426	32423292	P-loop containing nucleoside triphosphate
q13	Glyma.13G210500	Chr13	32431359	32434283	ARM repeat superfamily protein
q13	Glyma.13G210600	Chr13	32434532	32438712	GTP binding Elongation factor Tu family pr
q13	Glyma.13G210700	Chr13	32440507	32448285	alpha/beta-Hydrolases superfamily protein
q13	Glyma.13G210800	Chr13	32458378	32464314	glutamine synthetase 2
q13	Glyma.13G210900	Chr13	32465283	32472211	cobalt ion transmembrane transporters
q13	Glyma.13G211000	Chr13	32478631	32481186	F-box and associated interaction domains-c
q13	Glyma.13G211100	Chr13	32487820	32488331	Protease-associated (PA) RING/U-box zinc f
q13	Glyma.13G211200	Chr13	32492304	32495742	FAR1-related sequence 7
q13	Glyma.13G211300	Chr13	32500008	32501933	Bax inhibitor-1 family protein
q13	Glyma.13G211400	Chr13	32503857	32506076	BSD domain-containing protein
q13	Glyma.13G211500	Chr13	32507870	32517052	Mo25 family protein
q13	Glyma.13G211600	Chr13	32521796	32528269	F-box/RNI-like superfamily protein
q13	Glyma.13G211700	Chr13	32541959	32543724	Adenosylmethionine decarboxylase family pr
q13	Glyma.13G211800	Chr13	32552265	32556704	Protein phosphatase 2C family protein
q13	Glyma.13G211900	Chr13	32559102	32575545	SAC3/GANP/Nin1/mts3/eIF-3 p25 family
q13	Glyma.13G212000	Chr13	32577024	32578589	methionine sulfoxide reductase B 2
q13	Glyma.13G212100	Chr13	32582351	32584329	Cox19-like CHCH family protein
q13	Glyma.13G212200	Chr13	32586534	32591014	RING/U-box superfamily protein
q13	Glyma.13G212300	Chr13	32595182	32597741	DNAse I-like superfamily protein
q13	Glyma.13G212400	Chr13	32599016	32599912	DUF679 domain membrane protein 2
q13	Glyma.13G212600	Chr13	32619691	32623400	Protein kinase superfamily protein
q13	Glyma.13G212700	Chr13	32624671	32628967	2-oxoglutarate (2OG) and Fe(II)-dependent
q13	Glyma.13G212800	Chr13	32634204	32636454	histidine-containing phosphotransmitter 1
q13	Glyma.13G212900	Chr13	32637814	32645738	inosine-uridine preferring nucleoside hydr
q13	Glyma.13G213000	Chr13	32650931	32660842	inosine-uridine preferring nucleoside hydr
q13	Glyma.13G213100	Chr13	32664808	32670974	transducin family protein / WD-40 repeat f
q13	Glyma.13G213200	Chr13	32672843	32679086	Major facilitator superfamily protein
q13	Glyma.13G213300	Chr13	32679892	32684859	Major facilitator superfamily protein
q13	Glyma.13G213400	Chr13	32690805	32697905	squamosa promoter binding protein-like 7
q13	Glyma.13G213500	Chr13	32711673	32716430	Deoxyxylulose-5-phosphate synthase
q13	Glyma.13G213600	Chr13	32728380	32731642	RING/U-box superfamily protein
q13	Glyma.13G213800	Chr13	32735017	32739403	Ankyrin repeat family protein
q13	Glyma.13G213900	Chr13	32742464	32746044	BRCT domain-containing DNA repair protein
q13	Glyma.13G214000	Chr13	32748724	32749782	zinc ion binding;nucleic acid binding
q13	Glyma.13G214100	Chr13	32754169	32758490	Ankyrin repeat family protein
q13	Glyma.13G214200	Chr13	32759023	32764955	BRCT domain-containing DNA repair protein
q13	Glyma.13G214300	Chr13	32769353	32774554	DNAJ heat shock N-terminal domain-containi
q13	Glyma.13G214400	Chr13	32778142	32784877	Protein kinase family protein with ARM rep
q13	Glyma.13G214500	Chr13	32785816	32786643	arabinogalactan protein 26
q13	Glyma.13G214600	Chr13	32792029	32794840	acyl carrier protein 4
q13	Glyma.13G214700	Chr13	32804567	32807411	vamp/synaptobrevin-associated protein 27-2
q13	Glyma.13G214900	Chr13	32842156	32847391	tubby like protein 3
q13	Glyma.13G215000	Chr13	32848749	32851558	beta-amylase 3
q13	Glyma.13G215200	Chr13	32860732	32865726	Protein kinase superfamily protein
q13	Glyma.13G215300	Chr13	32870506	32872970	NAD(P)-binding Rossmann-fold superfamily p
q13	Glyma.13G215400	Chr13	32875517	32877386	NAD(P)-binding Rossmann-fold superfamily p
q13	Glyma.13G215500	Chr13	32877770	32891187	Uncharacterised protein family (UPF0497)
q13	Glyma.13G215600	Chr13	32896705	32900912	CHY-type/CTCHY-type/RING-type Zinc finger
q13	Glyma.13G215800	Chr13	32907147	32912118	alpha/beta-Hydrolases superfamily protein
q13	Glyma.13G215900	Chr13	32917010	32925572	chromatin remodeling factor17
q13	Glyma.13G216100	Chr13	32926674	32934951	Protein kinase superfamily protein
q13	Glyma.13G216200	Chr13	32947869	32948703	Glutaredoxin family protein
q13	Glyma.13G216300	Chr13	32952764	32953072	Thioredoxin superfamily protein
q13	Glyma.13G216400	Chr13	32958278	32965462	Galactose oxidase/kelch repeat superfamily
q13	Glyma.13G216500	Chr13	32966286	32973567	tetratricopeptide repeat (TPR)-containing
q13	Glyma.13G216600	Chr13	32978123	32979687	heat shock protein 70
q13	Glyma.13G216700	Chr13	32980066	32981039	Mitochondrial transcription termination fa
q13	Glyma.13G216800	Chr13	32981447	32986103	GTP1/OBG family protein
q13	Glyma.13G216900	Chr13	32992047	32993015	Integrase-type DNA-binding superfamily pro
q13	Glyma.13G217000	Chr13	32995492	33002746	Zinc finger C-x8-C-x5-C-x3-H type family p
q13	Glyma.13G217100	Chr13	33012332	33014710	Ribosomal protein L18ae/LX family protein
q13	Glyma.13G217200	Chr13	33017737	33019810	Ribosomal protein S11 family protein
q13	Glyma.13G217300	Chr13	33020465	33023035	Ribosomal protein L18ae family
q13	Glyma.13G217400	Chr13	33038297	33040241	cytochrome P450, family 710, subfamily A,
q13	Glyma.13G217500	Chr13	33046237	33053366	translocase 11
q13	Glyma.13G217600	Chr13	33056403	33061393	RNA-binding protein
q13	Glyma.13G217700	Chr13	33064539	33070114	Protein of unknown function, DUF642
q13	Glyma.13G217800	Chr13	33092747	33097738	potassium channel in Arabidopsis thaliana
q13	Glyma.13G217900	Chr13	33096818	33101358	alpha-mannosidase 3
q13	Glyma.13G218200	Chr13	33140499	33142514	gibberellin 2-oxidase
q13	Glyma.13G218300	Chr13	33167113	33169759	Glycosyl hydrolase superfamily protein
q13	Glyma.13G218500	Chr13	33189453	33200664	cullin4
q13	Glyma.13G218600	Chr13	33200753	33203690	cullin4
q13	Glyma.13G218800	Chr13	33207721	33210387	Galactose oxidase/kelch repeat superfamily
q13	Glyma.13G219100	Chr13	33234249	33237470	jasmonate-zim-domain protein 8
q13	Glyma.13G219200	Chr13	33244453	33246366	receptor like protein 29
q13	Glyma.13G219400	Chr13	33256710	33260973	DEGP protease 5
q13	Glyma.13G219500	Chr13	33261249	33262195	Small nuclear ribonucleoprotein family pro
q13	Glyma.13G219700	Chr13	33268846	33272890	Phosphatidylinositol N-acetylglucosaminylt
q13	Glyma.13G219800	Chr13	33279310	33282129	F-box family protein
q13	Glyma.13G219900	Chr13	33290348	33300721	TEOSINTE BRANCHED 1, cycloidea and PCF tra
q13	Glyma.13G220000	Chr13	33313732	33336740	multidrug resistance-associated protein 2
q13	Glyma.13G220100	Chr13	33350896	33353681	Protein kinase superfamily protein
q13	Glyma.13G220200	Chr13	33363893	33366070	RNI-like superfamily protein
q13	Glyma.13G220300	Chr13	33369554	33371238	myosin heavy chain-related
q13	Glyma.13G220400	Chr13	33371676	33380958	breast cancer susceptibility1
q13	Glyma.13G220500	Chr13	33382281	33386506	BCL-2-associated athanogene 2
q13	Glyma.13G220800	Chr13	33396004	33398152	Tetratricopeptide repeat (TPR)-like superf
q13	Glyma.13G220900	Chr13	33399883	33405248	Early-responsive to dehydration stress pro
q13	Glyma.13G221000	Chr13	33409269	33416093	Galactosyltransferase family protein
q13	Glyma.13G221100	Chr13	33418796	33419791	ubiquitin-like protein 5
q13	Glyma.13G221200	Chr13	33422605	33426141	Phototropic-responsive NPH3 family protein
q13	Glyma.13G221300	Chr13	33427048	33433873	plastid transcriptionally active 12
q13	Glyma.13G221400	Chr13	33457802	33464856	auxin response factor 8
q13	Glyma.13G221500	Chr13	33469650	33470174	Ribosomal L38e protein family
q13	Glyma.13G221600	Chr13	33472101	33474955	Tetratricopeptide repeat (TPR)-like superf
q13	Glyma.13G221800	Chr13	33479507	33485516	Metallo-hydrolase/oxidoreductase superfami
q13	Glyma.13G221900	Chr13	33488305	33492501	serine carboxypeptidase-like 12
q13	Glyma.13G222000	Chr13	33493674	33499351	P-glycoprotein 9
q13	Glyma.13G222100	Chr13	33499808	33504516	senescence-related gene 1
q13	Glyma.13G222200	Chr13	33515348	33519240	Protein of unknown function (DUF1000)
q13	Glyma.13G222300	Chr13	33522900	33527302	serine hydroxymethyltransferase 3
q13	Glyma.13G222400	Chr13	33528639	33531238	eukaryotic translation initiation factor 4
q13	Glyma.13G222500	Chr13	33531556	33536303	bromodomain and extraterminal domain prote
q13	Glyma.13G222600	Chr13	33553388	33554672	Protein of unknown function, DUF584
q13	Glyma.13G222700	Chr13	33563031	33566071	Pentatricopeptide repeat (PPR) superfamily
q13	Glyma.13G222800	Chr13	33565839	33574431	subtilase family protein
q13	Glyma.13G223000	Chr13	33586390	33589913	GDSL-like Lipase/Acylhydrolase superfamily
q13	Glyma.13G223100	Chr13	33601435	33604296	GDSL-like Lipase/Acylhydrolase superfamily
q13	Glyma.13G223300	Chr13	33610531	33620180	K-box region and MADS-box transcription fa
q13	Glyma.13G223400	Chr13	33643527	33652207	Integrin-linked protein kinase family
q13	Glyma.13G223500	Chr13	33654626	33655383	Putative membrane lipoprotein
q13	Glyma.13G223600	Chr13	33658102	33658924	Putative membrane lipoprotein
q13	Glyma.13G223700	Chr13	33663034	33664635	Protein of unknown function (DUF1264)
q13	Glyma.13G223800	Chr13	33665829	33670493	nitrate transporter 1:2
q13	Glyma.13G223900	Chr13	33672010	33679263	MAC/Perforin domain-containing protein
q13	Glyma.13G224000	Chr13	33684833	33686902	heat shock protein 70B
q13	Glyma.13G224100	Chr13	33689752	33694327	heat shock protein 70B
q13	Glyma.13G224200	Chr13	33699882	33702393	F-box/RNI-like superfamily protein
q13	Glyma.13G224300	Chr13	33703380	33715996	Protein kinase superfamily protein
q13	Glyma.13G224400	Chr13	33716071	33719717	Dynamin related protein 4C
q13	Glyma.13G224500	Chr13	33725180	33735368	receptor-like kinase in flowers 1
q13	Glyma.13G224600	Chr13	33735984	33741877	Dynamin related protein 4C
q13	Glyma.13G224700	Chr13	33745884	33748569	Mov34/MPN/PAD-1 family protein
q13	Glyma.13G224800	Chr13	33748627	33756494	Ankyrin repeat family protein
q13	Glyma.13G224900	Chr13	33764494	33767295	NOD26-like intrinsic protein 1;2
q13	Glyma.13G225000	Chr13	33791887	33794220	Aldolase-type TIM barrel family protein
q13	Glyma.13G225100	Chr13	33799417	33800661	Haloacid dehalogenase-like hydrolase (HAD)
q13	Glyma.13G225400	Chr13	33806792	33811100	RING/FYVE/PHD-type zinc finger family prot
q13	Glyma.13G225500	Chr13	33811556	33814961	Ankyrin repeat family protein
q13	Glyma.13G225600	Chr13	33815523	33819171	Eukaryotic protein of unknown function (DU
q13	Glyma.13G225700	Chr13	33823702	33825775	heat shock transcription factor A4A
q13	Glyma.13G225800	Chr13	33830362	33831915	ovate family protein 5
q13	Glyma.13G225900	Chr13	33839206	33842428	plant U-box 17
q13	Glyma.13G226000	Chr13	33868588	33869274	FASCICLIN-like arabinogalactan-protein 11
q13	Glyma.13G226100	Chr13	33872883	33873645	FASCICLIN-like arabinogalactan-protein 11
q13	Glyma.13G226200	Chr13	33874410	33880339	Ankyrin repeat family protein
q13	Glyma.13G226300	Chr13	33886198	33891178	Ankyrin repeat family protein
q13	Glyma.13G226400	Chr13	33892827	33897469	Ankyrin repeat family protein
q13	Glyma.13G226500	Chr13	33898587	33906020	AAA-type ATPase family protein
q13	Glyma.13G226800	Chr13	33942335	33945751	myb domain protein 6
q13	Glyma.13G227000	Chr13	33953811	33956283	Pentatricopeptide repeat (PPR) superfamily
q13	Glyma.13G227100	Chr13	33958146	33965352	nodulin MtN21 /EamA-like transporter famil
q13	Glyma.13G227200	Chr13	33967115	33973238	Transducin/WD40 repeat-like superfamily pr
q13	Glyma.13G227400	Chr13	33975184	33975733	Ribonuclease H-like superfamily protein
q13	Glyma.13G227700	Chr13	33997499	33999760	receptor like protein 51
q13	Glyma.13G227800	Chr13	34006795	34009506	receptor like protein 33
q13	Glyma.13G227900	Chr13	34021156	34024981	RING/FYVE/PHD zinc finger superfamily prot
q13	Glyma.13G228000	Chr13	34031416	34035990	Leucine-rich repeat protein kinase family
q13	Glyma.13G228100	Chr13	34038122	34042381	Protein kinase superfamily protein
q13	Glyma.13G228200	Chr13	34046523	34051701	O-fucosyltransferase family protein
q13	Glyma.13G228300	Chr13	34054303	34058139	Leucine-rich repeat protein kinase family
q13	Glyma.13G228400	Chr13	34069476	34071724	CBL-interacting protein kinase 12
q13	Glyma.13G228500	Chr13	34080809	34082788	CBL-interacting protein kinase 20
q13	Glyma.13G228600	Chr13	34086707	34087892	transcription factor-related
q13	Glyma.13G228700	Chr13	34091721	34097513	Leucine-rich repeat protein kinase family
q13	Glyma.13G228800	Chr13	34104323	34107385	Protein of unknown function (DUF1637)
q13	Glyma.13G228900	Chr13	34116032	34121007	myb-like HTH transcriptional regulator fam
q13	Glyma.13G229000	Chr13	34121142	34125818	Protein of unknown function (DUF688)
q13	Glyma.13G229100	Chr13	34134496	34137028	xylem bark cysteine peptidase 3
q13	Glyma.13G229200	Chr13	34138528	34142839	splicing factor, putative
q13	Glyma.13G229300	Chr13	34145492	34146830	PYR1-like 6
q13	Glyma.13G229400	Chr13	34152690	34155279	peroxin 7
q13	Glyma.13G229600	Chr13	34169980	34175488	sequence-specific DNA binding transcriptio
q13	Glyma.13G229700	Chr13	34177848	34183941	Protein of unknown function (DUF640)
q13	Glyma.13G229800	Chr13	34194968	34203543	TRICHOME BIREFRINGENCE-LIKE 19
q13	Glyma.13G230100	Chr13	34213301	34215628	TRICHOME BIREFRINGENCE-LIKE 21
q13	Glyma.13G230200	Chr13	34220012	34222152	Dof-type zinc finger DNA-binding family pr
q13	Glyma.13G230300	Chr13	34225739	34227982	Pollen Ole e 1 allergen and extensin famil
q13	Glyma.13G230400	Chr13	34234653	34237939	ARM repeat superfamily protein
q13	Glyma.13G230500	Chr13	34234720	34249047	maternal effect embryo arrest 18
q13	Glyma.13G230600	Chr13	34253777	34255835	Ribosomal protein L34
q13	Glyma.13G230700	Chr13	34257529	34258479	F-box family protein
q13	Glyma.13G230800	Chr13	34264191	34269410	TRICHOME BIREFRINGENCE-LIKE 38
q13	Glyma.13G231000	Chr13	34272969	34277069	Hydroxyproline-rich glycoprotein family pr
q13	Glyma.13G231100	Chr13	34283149	34290216	alpha/beta-Hydrolases superfamily protein
q13	Glyma.13G231300	Chr13	34299255	34301603	GDSL-like Lipase/Acylhydrolase superfamily
q13	Glyma.13G231400	Chr13	34305447	34309209	GDSL-like Lipase/Acylhydrolase superfamily
q13	Glyma.13G231500	Chr13	34310207	34314155	GDSL-like Lipase/Acylhydrolase superfamily
q13	Glyma.13G231600	Chr13	34317185	34318706	GDSL-like Lipase/Acylhydrolase superfamily
q13	Glyma.13G231700	Chr13	34322075	34326368	pyruvate decarboxylase-2
q13	Glyma.13G231800	Chr13	34328182	34331758	GDSL-like Lipase/Acylhydrolase superfamily
q13	Glyma.13G232000	Chr13	34335838	34337874	Tetratricopeptide repeat (TPR)-like superf
q13	Glyma.13G232100	Chr13	34339171	34342004	Tho complex subunit 7/Mft1p
q13	Glyma.13G232200	Chr13	34342771	34347885	SGNH hydrolase-type esterase superfamily p
q13	Glyma.13G232400	Chr13	34353109	34356026	HXXXD-type acyl-transferase family protein
q13	Glyma.13G232500	Chr13	34356666	34359254	P-loop containing nucleoside triphosphate
q13	Glyma.13G232600	Chr13	34359730	34363739	nudix hydrolase homolog 15
q13	Glyma.13G232700	Chr13	34366717	34370946	IQ-domain 9
q13	Glyma.13G232800	Chr13	34376171	34377304	RING/U-box superfamily protein
q13	Glyma.13G232900	Chr13	34383110	34394283	RNA helicase family protein
q13	Glyma.13G233000	Chr13	34395264	34400600	glutamate receptor 2.7
q13	Glyma.13G233300	Chr13	34408671	34413175	glutamate receptor 2.7
q13	Glyma.13G233400	Chr13	34416323	34421573	glutamate receptor 2.7
q13	Glyma.13G233500	Chr13	34422342	34426818	D-Tyr-tRNA(Tyr) deacylase family protein
q13	Glyma.13G233600	Chr13	34433218	34438675	GDSL-like Lipase/Acylhydrolase superfamily
q13	Glyma.13G233700	Chr13	34443302	34449715	GDSL-like Lipase/Acylhydrolase superfamily
q13	Glyma.13G233800	Chr13	34455747	34456880	Integrase-type DNA-binding superfamily pro
q13	Glyma.13G233900	Chr13	34459840	34460726	ethylene responsive element binding factor
q13	Glyma.13G234000	Chr13	34470767	34473917	Transcriptional coactivator/pterin dehydra
q13	Glyma.13G234100	Chr13	34474840	34476686	Protein of unknown function, DUF599
q13	Glyma.13G234200	Chr13	34492285	34498651	Transcriptional factor B3 family protein /
q13	Glyma.13G234400	Chr13	34503767	34509200	Seven transmembrane MLO family protein
q13	Glyma.13G234500	Chr13	34514243	34515302	Thioredoxin superfamily protein
q13	Glyma.13G234600	Chr13	34521473	34530722	Guanylate-binding family protein
q13	Glyma.13G234700	Chr13	34537748	34542139	NAC domain containing protein 73
q13	Glyma.13G234800	Chr13	34551260	34553102	Protein kinase superfamily protein
q13	Glyma.13G234900	Chr13	34558968	34561668	S-adenosyl-L-methionine-dependent methyltr
q13	Glyma.13G235000	Chr13	34564235	34568653	HAESA-like 1
q13	Glyma.13G235100	Chr13	34583343	34584299	Protein of unknown function (DUF679)
q13	Glyma.13G235200	Chr13	34584405	34587426	Pentatricopeptide repeat (PPR) superfamily
q13	Glyma.13G235300	Chr13	34590673	34601384	Homeodomain-like transcriptional regulator
q13	Glyma.13G235400	Chr13	34601529	34604996	DNAJ heat shock family protein
q13	Glyma.13G235500	Chr13	34609107	34611350	DNAJ heat shock family protein
q13	Glyma.13G235600	Chr13	34619710	34633051	alpha-glucan phosphorylase 2
q13	Glyma.13G236400	Chr13	34657755	34660258	Nucleic acid-binding, OB-fold-like protein
q13	Glyma.13G236500	Chr13	34675713	34677522	erf domain protein 9
q13	Glyma.13G236600	Chr13	34699686	34700177	ERF domain protein 12
q13	Glyma.13G236700	Chr13	34703014	34709380	receptor like protein 4
q13	Glyma.13G236800	Chr13	34715128	34729440	Zinc finger C-x8-C-x5-C-x3-H type family p
q13	Glyma.13G237000	Chr13	34742116	34743394	Dormancy/auxin associated family protein
q13	Glyma.13G237200	Chr13	34749683	34756657	protease-related
q13	Glyma.13G237400	Chr13	34762356	34764434	squamosa promoter binding protein-like 3
q13	Glyma.13G237500	Chr13	34783396	34785641	Dof-type zinc finger DNA-binding family pr
q13	Glyma.13G237600	Chr13	34795870	34796823	TARGET OF MONOPTEROS 6
q13	Glyma.13G237700	Chr13	34802792	34804110	Late embryogenesis abundant protein (LEA)
q13	Glyma.13G237800	Chr13	34805770	34808340	Ribosomal protein S6e
q13	Glyma.13G237900	Chr13	34809361	34816888	LEUNIG_homolog
q13	Glyma.13G238000	Chr13	34821490	34827651	Telomerase activating protein Est1
q13	Glyma.13G238100	Chr13	34835450	34840141	VQ motif-containing protein
q13	Glyma.13G238200	Chr13	34844479	34849504	Eukaryotic translation initiation factor 3
q13	Glyma.13G238300	Chr13	34863013	34864740	basic helix-loop-helix (bHLH) DNA-binding
q13	Glyma.13G238400	Chr13	34872388	34881743	Protein kinase superfamily protein
q13	Glyma.13G238500	Chr13	34884907	34887253	Protein of unknown function (DUF506)
q13	Glyma.13G238600	Chr13	34896102	34899087	3-ketoacyl-CoA synthase 15
q13	Glyma.13G238700	Chr13	34901577	34904420	Concanavalin A-like lectin protein kinase
q13	Glyma.13G238800	Chr13	34917579	34923328	Protein of unknown function (DUF616)
q13	Glyma.13G239000	Chr13	34926963	34931964	lipoxygenase 3
q13	Glyma.13G239100	Chr13	34957148	34964627	phosphate 2
q13	Glyma.13G239200	Chr13	34965688	34968386	Protein of unknown function (DUF2921)
q13	Glyma.13G239300	Chr13	34970872	34976701	callose synthase 5
q13	Glyma.13G239400	Chr13	34978220	34982098	phosphoglycerate/bisphosphoglycerate mutas
q13	Glyma.13G239500	Chr13	34986806	34989163	RING membrane-anchor 1
q13	Glyma.13G239600	Chr13	34995088	34995960	Tetratricopeptide repeat (TPR)-like superf
q13	Glyma.13G239700	Chr13	34996626	34999717	S-adenosyl-L-methionine-dependent methyltr
q13	Glyma.13G239900	Chr13	35006343	35015325	S-adenosyl-L-methionine-dependent methyltr
q13	Glyma.13G240000	Chr13	35006379	35008821	Tetratricopeptide repeat (TPR)-like superf
q13	Glyma.13G240100	Chr13	35016982	35018380	Rubber elongation factor protein (REF)
q13	Glyma.13G240200	Chr13	35022604	35028147	silencing defective 5
q13	Glyma.13G240300	Chr13	35032565	35035893	Aluminium induced protein with YGL and LRD
q13	Glyma.13G240500	Chr13	35036990	35044109	allantoinase
q13	Glyma.13G240600	Chr13	35047639	35053987	allantoinase
q13	Glyma.13G240700	Chr13	35060887	35063159	fatty acid desaturase family protein
q13	Glyma.13G240800	Chr13	35064638	35068868	RING/U-box superfamily protein
q13	Glyma.13G240900	Chr13	35076717	35079359	CBS domain-containing protein
q13	Glyma.13G241000	Chr13	35091098	35093516	chlorsulfuron/imidazolinone resistant 1
q13	Glyma.13G241100	Chr13	35098937	35112900	sensitive to freezing 6
q13	Glyma.13G241200	Chr13	35125768	35129621	Protein kinase superfamily protein
q13	Glyma.13G241300	Chr13	35130654	35134130	Clathrin light chain protein
q13	Glyma.13G241400	Chr13	35136960	35145802	C-terminal domain phosphatase-like 1
q13	Glyma.13G241500	Chr13	35148816	35152426	Alpha-helical ferredoxin
q13	Glyma.13G241600	Chr13	35159513	35161123	alpha 1,4-glycosyltransferase family prote
q13	Glyma.13G241700	Chr13	35162929	35166079	Major facilitator superfamily protein
q13	Glyma.13G241800	Chr13	35167964	35174894	proline-rich spliceosome-associated (PSP)
q13	Glyma.13G241900	Chr13	35181812	35182687	Dof-type zinc finger DNA-binding family pr
q13	Glyma.13G242100	Chr13	35189445	35191686	Aluminium induced protein with YGL and LRD
q13	Glyma.13G242800	Chr13	35221700	35227439	disease resistance protein (TIR class), pu
q13	Glyma.13G242900	Chr13	35231510	35231969	Toll-Interleukin-Resistance (TIR) domain f
q13	Glyma.13G243000	Chr13	35240716	35241536	Toll-Interleukin-Resistance (TIR) domain f
q13	Glyma.13G243100	Chr13	35256095	35257810	Translation protein SH3-like family protei
q13	Glyma.13G243200	Chr13	35262813	35264688	NAC domain containing protein 25
q13	Glyma.13G243400	Chr13	35277924	35279027	3-hydroxyacyl-CoA dehydratase 1
q13	Glyma.13G243500	Chr13	35288591	35293220	serine carboxypeptidase-like 31
q13	Glyma.13G243600	Chr13	35301659	35311187	SNF2 domain-containing protein / helicase
q13	Glyma.13G243700	Chr13	35312187	35316963	LisH and RanBPM domains containing protein
q13	Glyma.13G243900	Chr13	35322388	35323950	Galactose oxidase/kelch repeat superfamily
q13	Glyma.13G244200	Chr13	35346902	35354316	STRUBBELIG-receptor family 3
q13	Glyma.13G244300	Chr13	35358811	35370265	Transducin/WD40 repeat-like superfamily pr
q13	Glyma.13G244400	Chr13	35373589	35379029	bromodomain 4
q13	Glyma.13G244500	Chr13	35387923	35396578	Protein of unknown function (DUF707)
q13	Glyma.13G244600	Chr13	35399703	35405706	Secretory carrier membrane protein (SCAMP)
q13	Glyma.13G244700	Chr13	35406382	35407424	F-box family protein
q13	Glyma.13G244800	Chr13	35408963	35410102	glycine-rich protein
q13	Glyma.13G244900	Chr13	35416822	35421281	HAL2-like
q13	Glyma.13G245000	Chr13	35434577	35439914	Transmembrane amino acid transporter famil
q13	Glyma.13G245100	Chr13	35441751	35443988	bifunctional nuclease i
q13	Glyma.13G245200	Chr13	35444517	35444785	Ribosomal protein S7p/S5e family protein
q13	Glyma.13G245300	Chr13	35445867	35447705	Translation protein SH3-like family protei
q13	Glyma.13G245400	Chr13	35448269	35449054	oxidoreductase, zinc-binding dehydrogenase
q13	Glyma.13G245500	Chr13	35450233	35453203	Protein of unknown function (DUF300)
q13	Glyma.13G245600	Chr13	35460080	35461356	Protein of unknown function (DUF761)
q13	Glyma.13G245700	Chr13	35464732	35471257	Tetratricopeptide repeat (TPR)-like superf
q13	Glyma.13G245800	Chr13	35479651	35480866	syntaxin of plants 124
q13	Glyma.13G245900	Chr13	35481859	35492023	HSI2-like 1
q13	Glyma.13G246000	Chr13	35500017	35504197	sphingosine kinase 1
q18	Glyma.18G268000	Chr18	55205656	55213313	Leucine-rich repeat receptor-like protein
q18	Glyma.18G268100	Chr18	55215336	55216775	HXXXD-type acyl-transferase family protein
q18	Glyma.18G268200	Chr18	55220523	55222462	HXXXD-type acyl-transferase family protein
q18	Glyma.18G268300	Chr18	55226106	55227539	HXXXD-type acyl-transferase family protein
q18	Glyma.18G268400	Chr18	55227777	55229508	HXXXD-type acyl-transferase family protein
q18	Glyma.18G268500	Chr18	55235304	55237037	HXXXD-type acyl-transferase family protein
q18	Glyma.18G268600	Chr18	55238799	55240948	HXXXD-type acyl-transferase family protein
q18	Glyma.18G268700	Chr18	55247696	55250091	plastid transcription factor 1
q18	Glyma.18G268800	Chr18	55254036	55258213	Bromodomain transcription factor
q18	Glyma.18G269100	Chr18	55278332	55282369	Haloacid dehalogenase-like hydrolase (HAD)
q18	Glyma.18G269200	Chr18	55295721	55300876	methyl esterase 11
q18	Glyma.18G269300	Chr18	55306263	55307304	Malectin/receptor-like protein kinase fami
q18	Glyma.18G269400	Chr18	55312528	55314155	Malectin/receptor-like protein kinase fami
q18	Glyma.18G269500	Chr18	55320986	55326210	Disease resistance protein (CC-NBS-LRR cla
q18	Glyma.18G269600	Chr18	55329219	55333846	O-methyltransferase family protein
q18	Glyma.18G269700	Chr18	55334762	55338075	PLC-like phosphodiesterases superfamily pr
q18	Glyma.18G269900	Chr18	55344388	55346997	Malectin/receptor-like protein kinase fami
q18	Glyma.18G270100	Chr18	55367099	55370356	Malectin/receptor-like protein kinase fami
q18	Glyma.18G270400	Chr18	55404633	55405476	3-ketoacyl-acyl carrier protein synthase I
q18	Glyma.18G270500	Chr18	55406315	55409725	TCP-1/cpn60 chaperonin family protein
q18	Glyma.18G270600	Chr18	55411917	55419846	Malectin/receptor-like protein kinase fami
q18	Glyma.18G270700	Chr18	55425250	55428334	Malectin/receptor-like protein kinase fami
q18	Glyma.18G270800	Chr18	55430161	55433573	Malectin/receptor-like protein kinase fami
q18	Glyma.18G270900	Chr18	55438919	55441546	Malectin/receptor-like protein kinase fami
q18	Glyma.18G271000	Chr18	55447085	55449676	Malectin/receptor-like protein kinase fami
q18	Glyma.18G271100	Chr18	55455768	55458641	Malectin/receptor-like protein kinase fami
q18	Glyma.18G271200	Chr18	55466634	55469198	Malectin/receptor-like protein kinase fami
q18	Glyma.18G271300	Chr18	55471988	55473671	Malectin/receptor-like protein kinase fami
q18	Glyma.18G271400	Chr18	55475774	55477282	Malectin/receptor-like protein kinase fami
q18	Glyma.18G271500	Chr18	55480118	55481587	Malectin/receptor-like protein kinase fami
q18	Glyma.18G271600	Chr18	55482912	55484282	anthocyanin 5-aromatic acyltransferase 1
q18	Glyma.18G271700	Chr18	55487598	55492160	Mitochondrial substrate carrier family pro
q18	Glyma.18G271900	Chr18	55493601	55497764	COBRA-like extracellular glycosyl-phosphat
q18	Glyma.18G272000	Chr18	55503155	55508039	COBRA-like extracellular glycosyl-phosphat
q18	Glyma.18G272100	Chr18	55506268	55509726	COBRA-like extracellular glycosyl-phosphat
q18	Glyma.18G272200	Chr18	55515800	55518328	reversibly glycosylated polypeptide 2
q18	Glyma.18G272300	Chr18	55524198	55528566	brassinosteroid-6-oxidase 2
q18	Glyma.18G272400	Chr18	55551452	55552437	B12D protein
q18	Glyma.18G272500	Chr18	55554868	55556845	Malectin/receptor-like protein kinase fami
q18	Glyma.18G272600	Chr18	55559808	55561982	Malectin/receptor-like protein kinase fami
q18	Glyma.18G272700	Chr18	55563315	55565746	Malectin/receptor-like protein kinase fami
q18	Glyma.18G272800	Chr18	55569073	55572249	Malectin/receptor-like protein kinase fami
q18	Glyma.18G273000	Chr18	55575628	55582063	receptor like protein 13
q18	Glyma.18G273100	Chr18	55589586	55591278	Malectin/receptor-like protein kinase fami
q18	Glyma.18G273200	Chr18	55594617	55598871	2-oxoglutarate (2OG) and Fe(II)-dependent
q18	Glyma.18G273300	Chr18	55604789	55606431	myb domain protein 121
q18	Glyma.18G273400	Chr18	55609167	55610197	myb domain protein 121
q18	Glyma.18G273500	Chr18	55619766	55625860	K-box region and MADS-box transcription fa
q18	Glyma.18G273600	Chr18	55638209	55646547	AGAMOUS-like 8
q18	Glyma.18G273700	Chr18	55647274	55652542	Regulator of chromosome condensation (RCC1
q18	Glyma.18G273800	Chr18	55653879	55655517	Malectin/receptor-like protein kinase fami
q18	Glyma.18G273900	Chr18	55658483	55661717	Thioredoxin superfamily protein
q18	Glyma.18G274000	Chr18	55663429	55669796	RING/U-box superfamily protein
q18	Glyma.18G274200	Chr18	55683178	55684322	Pollen Ole e 1 allergen and extensin famil
q18	Glyma.18G274400	Chr18	55685304	55688588	UDP-Glycosyltransferase superfamily protei
q18	Glyma.18G274500	Chr18	55691441	55693665	F-box family protein
q18	Glyma.18G274700	Chr18	55697539	55700099	F-box family protein
q18	Glyma.18G274800	Chr18	55707368	55709397	F-box family protein
q18	Glyma.18G274900	Chr18	55712365	55714541	F-box and associated interaction domains-c
q18	Glyma.18G275000	Chr18	55718133	55720831	Tetratricopeptide repeat (TPR)-like superf
q18	Glyma.18G275100	Chr18	55726319	55732528	Transducin/WD40 repeat-like superfamily pr
q18	Glyma.18G275200	Chr18	55733594	55753376	auxin transport protein (BIG)
q18	Glyma.18G275300	Chr18	55755623	55759248	O-fucosyltransferase family protein
q18	Glyma.18G275400	Chr18	55764485	55768923	BES1-interacting Myc-like protein 2
q18	Glyma.18G275500	Chr18	55770160	55776212	O-fucosyltransferase family protein
q18	Glyma.18G275600	Chr18	55785311	55789733	phosphoinositide 4-kinase gamma 7
q18	Glyma.18G275700	Chr18	55790060	55795091	Protein kinase superfamily protein
q18	Glyma.18G275900	Chr18	55808344	55811631	Galactose oxidase/kelch repeat superfamily
q18	Glyma.18G276000	Chr18	55818654	55823401	alpha/beta-Hydrolases superfamily protein
q18	Glyma.18G276100	Chr18	55828898	55829787	Beta-1,3-N-Acetylglucosaminyltransferase f
q18	Glyma.18G276200	Chr18	55832841	55845279	DNA/RNA polymerases superfamily protein
q18	Glyma.18G276300	Chr18	55846093	55853463	SMAD/FHA domain-containing protein
q18	Glyma.18G276400	Chr18	55856703	55857803	F-box family protein
q18	Glyma.18G276500	Chr18	55861770	55865686	genomes uncoupled 1
q18	Glyma.18G276600	Chr18	55866582	55869929	Pentatricopeptide repeat (PPR) superfamily
q18	Glyma.18G276700	Chr18	55870778	55872454	Plant protein of unknown function (DUF247)
q18	Glyma.18G276800	Chr18	55873039	55876738	Transmembrane amino acid transporter famil
q18	Glyma.18G276900	Chr18	55885009	55890555	WPP domain-interacting protein 1
q18	Glyma.18G277000	Chr18	55891640	55895016	Pentatricopeptide repeat (PPR) superfamily
q18	Glyma.18G277100	Chr18	55913585	55914521	basic leucine-zipper 42
q18	Glyma.18G277300	Chr18	55917312	55920484	6-phosphogluconate dehydrogenase family pr
q18	Glyma.18G277600	Chr18	55931856	55932610	glutamine dumper 2
q18	Glyma.18G277700	Chr18	55943605	55944250	SCR-like 11
q18	Glyma.18G277800	Chr18	55950684	55951016	glutamine dumper 2
q18	Glyma.18G278000	Chr18	55956758	55960739	Ribosomal RNA processing Brix domain prote
q18	Glyma.18G278100	Chr18	55964515	55967181	CONSTANS-like 2
q18	Glyma.18G278200	Chr18	55980551	55984677	NSP-interacting kinase 1
q18	Glyma.18G278400	Chr18	55998387	56002158	Pentatricopeptide repeat (PPR) superfamily
q18	Glyma.18G278500	Chr18	56003106	56004162	TAPETUM 1
q18	Glyma.18G278600	Chr18	56005545	56006375	Late embryogenesis abundant protein (LEA)
q18	Glyma.18G278700	Chr18	56009037	56009873	Late embryogenesis abundant protein (LEA)
q18	Glyma.18G278800	Chr18	56010994	56013915	S-adenosylmethionine decarboxylase
q18	Glyma.18G278900	Chr18	56019403	56022725	Methylenetetrahydrofolate reductase family
q18	Glyma.18G279000	Chr18	56023788	56029617	Integral membrane HRF1 family protein
q18	Glyma.18G279200	Chr18	56030428	56033542	DNA binding;DNA-directed RNA polymerases
q18	Glyma.18G279300	Chr18	56034493	56035229	Late embryogenesis abundant protein (LEA)
q18	Glyma.18G279400	Chr18	56037130	56041783	Cofactor-independent phosphoglycerate muta
q18	Glyma.18G279500	Chr18	56042606	56052443	CDC27 family protein
q18	Glyma.18G279800	Chr18	56074203	56079359	TRICHOME BIREFRINGENCE-LIKE 19
q18	Glyma.18G279900	Chr18	56084932	56088020	TRICHOME BIREFRINGENCE-LIKE 19
q18	Glyma.18G280200	Chr18	56100685	56107771	Protein kinase superfamily protein
q18	Glyma.18G280300	Chr18	56110850	56121368	Cysteine proteinases superfamily protein
q18	Glyma.18G280400	Chr18	56122911	56126419	NB-ARC domain-containing disease resistanc
q18	Glyma.18G280500	Chr18	56128100	56135781	little nuclei1
q18	Glyma.18G280600	Chr18	56140523	56147728	NagB/RpiA/CoA transferase-like superfamily
q18	Glyma.18G280700	Chr18	56158545	56161978	TCP family transcription factor
q18	Glyma.18G280800	Chr18	56181686	56182443	ROTUNDIFOLIA like 21
q18	Glyma.18G280900	Chr18	56187448	56189322	allene oxide cyclase 4
q18	Glyma.18G281100	Chr18	56206467	56208314	RNApolymerase 14 kDa subunit
q18	Glyma.18G281200	Chr18	56210047	56212089	Ribosomal protein L7Ae/L30e/S12e/Gadd45 fa
q18	Glyma.18G281300	Chr18	56213291	56216398	Acyl-CoA N-acyltransferases (NAT) superfam
q18	Glyma.18G281400	Chr18	56218084	56222243	Integrase-type DNA-binding superfamily pro
q18	Glyma.18G281500	Chr18	56234929	56241066	Cysteine proteinases superfamily protein
q18	Glyma.18G281600	Chr18	56245668	56252626	Cysteine proteinases superfamily protein
q18	Glyma.18G281700	Chr18	56264735	56272703	Cysteine proteinases superfamily protein
q18	Glyma.18G281800	Chr18	56277508	56281665	Homeodomain-like superfamily protein
q18	Glyma.18G282000	Chr18	56284904	56294543	ARF GTPase-activating protein
q18	Glyma.18G282100	Chr18	56297226	56300254	Protein kinase superfamily protein
q18	Glyma.18G282200	Chr18	56302289	56306074	serine carboxypeptidase-like 45
q18	Glyma.18G282300	Chr18	56314597	56321592	C-terminal domain phosphatase-like 3
q18	Glyma.18G282400	Chr18	56323046	56324310	Sterile alpha motif (SAM) domain-containin
q18	Glyma.18G282500	Chr18	56330046	56339511	RING finger protein
q18	Glyma.18G282600	Chr18	56353572	56355551	Disease resistance-responsive (dirigent-li
q18	Glyma.18G282700	Chr18	56360395	56373654	trithorax-like protein 2
q18	Glyma.18G282800	Chr18	56377928	56395985	ARM repeat superfamily protein
q18	Glyma.18G283000	Chr18	56389043	56391457	ortholog of human splicing factor SC35
q18	Glyma.18G283100	Chr18	56397323	56405619	Eukaryotic aspartyl protease family protei
q18	Glyma.18G283200	Chr18	56406350	56408927	NB-ARC domain-containing disease resistanc
q18	Glyma.18G283300	Chr18	56411520	56416642	Protein phosphatase 2C family protein
q18	Glyma.18G283400	Chr18	56423007	56426460	Chitinase family protein
q18	Glyma.18G283500	Chr18	56428413	56430831	ROP-interactive CRIB motif-containing prot
q18	Glyma.18G283600	Chr18	56435985	56437478	Exostosin family protein
q18	Glyma.18G283700	Chr18	56440957	56442558	Exostosin family protein
q18	Glyma.18G283800	Chr18	56445016	56451963	Protein of unknown function (DUF1664)
q18	Glyma.18G283900	Chr18	56453767	56460708	zinc ion binding;nucleic acid binding;hydr
q18	Glyma.18G284000	Chr18	56462668	56468361	Transducin/WD40 repeat-like superfamily pr
q18	Glyma.18G284100	Chr18	56477698	56481601	Leucine-rich receptor-like protein kinase
q18	Glyma.18G284200	Chr18	56482736	56486831	translation initiation factor 3 subunit H1
q18	Glyma.18G284300	Chr18	56489793	56496952	dihydrosphingosine phosphate lyase
q18	Glyma.18G284600	Chr18	56525770	56534088	glucose-6-phosphate dehydrogenase 2
q18	Glyma.18G284700	Chr18	56542358	56545578	ACT domain repeat 4
q18	Glyma.18G284800	Chr18	56547660	56552282	catalytics;hydrolases
q18	Glyma.18G284900	Chr18	56556144	56557078	BCL-2-associated athanogene 5
q18	Glyma.18G285000	Chr18	56559932	56563740	catalytics;hydrolases
q18	Glyma.18G285100	Chr18	56563807	56565132	BCL-2-associated athanogene 5
q18	Glyma.18G285200	Chr18	56570432	56571231	Thioredoxin superfamily protein
q18	Glyma.18G285400	Chr18	56578594	56579397	adenylate cyclases
q18	Glyma.18G285500	Chr18	56580082	56582391	Small nuclear ribonucleoprotein family pro
q18	Glyma.18G285600	Chr18	56587214	56592400	Phosphatidylinositol N-acetyglucosaminlytr
q18	Glyma.18G285700	Chr18	56603771	56605238	Plant protein 1589 of unknown function
q18	Glyma.18G285800	Chr18	56611460	56612978	NAD(P)-linked oxidoreductase superfamily p
q18	Glyma.18G285900	Chr18	56615023	56618148	ARABIDOPSIS TRITHORAX-RELATED PROTEIN 6
q18	Glyma.18G286000	Chr18	56618532	56626602	sulfate transporter 4.1
q18	Glyma.18G286100	Chr18	56628728	56632642	Cation efflux family protein
q18	Glyma.18G286200	Chr18	56637471	56646826	beta-hexosaminidase 1
q18	Glyma.18G286300	Chr18	56657022	56662164	mitogen-activated protein kinase phosphata
q18	Glyma.18G286400	Chr18	56665160	56667323	ribosomal protein L23AB
q18	Glyma.18G286500	Chr18	56671431	56675112	PsbP-like protein 1
q18	Glyma.18G286600	Chr18	56680605	56690072	P-glycoprotein 20
q18	Glyma.18G286700	Chr18	56691474	56693457	tonoplast intrinsic protein 1;3
q18	Glyma.18G286800	Chr18	56696744	56698723	F-box family protein
q18	Glyma.18G287000	Chr18	56706847	56710004	NB-ARC domain-containing disease resistanc
q18	Glyma.18G287100	Chr18	56710302	56713686	NB-ARC domain-containing disease resistanc
q18	Glyma.18G287200	Chr18	56724573	56725612	C2H2 and C2HC zinc fingers superfamily pro
q18	Glyma.18G287400	Chr18	56740754	56748259	2-oxoglutarate dehydrogenase, E1 component
q18	Glyma.18G287500	Chr18	56749390	56753241	mitochondrial editing factor 22
q18	Glyma.18G287600	Chr18	56754676	56759595	RAB GTPase homolog 8A
q18	Glyma.18G287700	Chr18	56767722	56768049	heat shock protein 70
q18	Glyma.18G287800	Chr18	56769416	56773573	heat shock protein 70
q18	Glyma.18G287900	Chr18	56777135	56784200	heat shock protein 70
q18	Glyma.18G288000	Chr18	56787190	56790765	WUSCHEL related homeobox 13
q18	Glyma.18G288100	Chr18	56791325	56794532	Pentatricopeptide repeat (PPR) superfamily
q18	Glyma.18G288200	Chr18	56795210	56796076	homolog of X-ray repair cross complementin
q18	Glyma.18G288400	Chr18	56812346	56817728	RNA-binding (RRM/RBD/RNP motifs) family pr
q18	Glyma.18G288600	Chr18	56840393	56849007	phospholipase D beta 1
q20	Glyma.20G099600	Chr20	34295547	34302938	methionyl-tRNA synthetase / methionine--tR
q20	Glyma.20G099700	Chr20	34307301	34308845	Uncharacterised protein family (UPF0497)
q20	Glyma.20G099800	Chr20	34310977	34312408	RING/U-box superfamily protein
q20	Glyma.20G099900	Chr20	34312783	34318966	Plant protein of unknown function (DUF639)
q20	Glyma.20G100000	Chr20	34320945	34324107	Thioredoxin superfamily protein
q20	Glyma.20G100100	Chr20	34325559	34327943	NB-ARC domain-containing disease resistanc
q20	Glyma.20G100200	Chr20	34329531	34336381	Calcineurin-like metallo-phosphoesterase s
q20	Glyma.20G100400	Chr20	34346064	34357352	Prolyl oligopeptidase family protein
q20	Glyma.20G100500	Chr20	34388983	34390790	Leucine-rich repeat (LRR) family protein
q20	Glyma.20G100600	Chr20	34391133	34392975	high-mobility group box 6
q20	Glyma.20G100800	Chr20	34408300	34420130	SNF2 domain-containing protein / helicase
q20	Glyma.20G100900	Chr20	34421932	34423966	Eukaryotic aspartyl protease family protei
q20	Glyma.20G101000	Chr20	34430192	34439087	protein arginine methyltransferase 6
q20	Glyma.20G101100	Chr20	34439997	34441373	glutathione S-transferase TAU 8
q20	Glyma.20G101200	Chr20	34443522	34447013	Coiled-coil domain-containing protein 55 (
q20	Glyma.20G101300	Chr20	34448047	34448376	Zinc-binding dehydrogenase family protein
q20	Glyma.20G101400	Chr20	34449093	34454758	Aluminium activated malate transporter fam
q20	Glyma.20G101500	Chr20	34454972	34459221	Aluminium activated malate transporter fam
q20	Glyma.20G101600	Chr20	34462051	34466726	aluminum-activated, malate transporter 12
q20	Glyma.20G101700	Chr20	34467936	34475476	Calcium-binding EF hand family protein
q20	Glyma.20G101800	Chr20	34482678	34487576	GRAM domain-containing protein / ABA-respo
q20	Glyma.20G101900	Chr20	34483296	34484294	vacuolar ATP synthase catalytic subunit-re
q20	Glyma.20G102000	Chr20	34490052	34492059	GRAM domain-containing protein / ABA-respo
q20	Glyma.20G102100	Chr20	34497052	34498857	GRAM domain-containing protein / ABA-respo
q20	Glyma.20G102200	Chr20	34500889	34502958	GRAM domain-containing protein / ABA-respo
q20	Glyma.20G102300	Chr20	34523300	34524470	GRAM domain-containing protein / ABA-respo
q20	Glyma.20G102400	Chr20	34529273	34531173	COP1-interacting protein 8
q20	Glyma.20G102500	Chr20	34538883	34540903	RNI-like superfamily protein
q20	Glyma.20G102600	Chr20	34553759	34556419	alpha/beta-Hydrolases superfamily protein
q20	Glyma.20G102700	Chr20	34557803	34559739	cofactor of nitrate reductase and xanthine
q20	Glyma.20G102800	Chr20	34562192	34565125	Nucleotidylyl transferase superfamily prot
q20	Glyma.20G102900	Chr20	34579855	34593297	myosin 1
q20	Glyma.20G103100	Chr20	34596247	34601259	pyrimidine d
q20	Glyma.20G103200	Chr20	34605252	34609867	anthranilate synthase 2
q20	Glyma.20G103300	Chr20	34611068	34613426	prefoldin 5
q20	Glyma.20G103400	Chr20	34617424	34619196	TCP family transcription factor
q20	Glyma.20G103700	Chr20	34638080	34640714	RING/U-box superfamily protein
q20	Glyma.20G103800	Chr20	34643077	34647277	Tetratricopeptide repeat (TPR)-like superf
q20	Glyma.20G103900	Chr20	34648825	34651171	Major facilitator superfamily protein
q20	Glyma.20G104000	Chr20	34652199	34663249	thioredoxin X
q20	Glyma.20G104200	Chr20	34664336	34668468	Tetratricopeptide repeat (TPR)-like superf
q20	Glyma.20G104300	Chr20	34669722	34676841	RING/U-box superfamily protein
q20	Glyma.20G104400	Chr20	34670915	34671559	Drought-responsive family protein
q20	Glyma.20G104500	Chr20	34678294	34681733	Pentatricopeptide repeat (PPR) superfamily
q20	Glyma.20G104600	Chr20	34682410	34684475	nodulin MtN21 /EamA-like transporter famil
q20	Glyma.20G104700	Chr20	34687457	34690497	CAX interacting protein 4
q20	Glyma.20G104900	Chr20	34706863	34713989	Transcription factor jumonji (jmjC) domain
q20	Glyma.20G105000	Chr20	34726756	34729686	F-box/RNI-like superfamily protein
q20	Glyma.20G105300	Chr20	34757381	34771672	ACT-like protein tyrosine kinase family pr
q20	Glyma.20G105400	Chr20	34796301	34808587	mechanosensitive channel of small conducta
q20	Glyma.20G105500	Chr20	34813357	34815998	FAD/NAD(P)-binding oxidoreductase family p
q20	Glyma.20G105600	Chr20	34818550	34820435	pentatricopeptide (PPR) repeat-containing
q20	Glyma.20G105700	Chr20	34821234	34825552	Transducin/WD40 repeat-like superfamily pr
q20	Glyma.20G105800	Chr20	34829530	34831647	Zim17-type zinc finger protein
q20	Glyma.20G105900	Chr20	34832271	34839955	Major facilitator superfamily protein
q20	Glyma.20G106200	Chr20	34862155	34865242	Amino acid permease family protein
q20	Glyma.20G106300	Chr20	34868954	34885305	transportin 1
q20	Glyma.20G106400	Chr20	34888699	34893605	DNAJ heat shock N-terminal domain-containi
q20	Glyma.20G106500	Chr20	34908876	34916033	ATPase, V1 complex, subunit B protein
q20	Glyma.20G106600	Chr20	34919590	34922940	Protein of unknown function (DUF3353)
q20	Glyma.20G106700	Chr20	34925674	34930980	Protein of unknown function (DUF630 and DU
q20	Glyma.20G106800	Chr20	34935548	34940516	Protein phosphatase 2C family protein
q20	Glyma.20G106900	Chr20	34962043	34967985	translation initiation factor 3 (IF-3) fam
q20	Glyma.20G107100	Chr20	34971182	34980644	Splicing factor, CC1-like
q20	Glyma.20G107200	Chr20	34984922	34988496	FAD/NAD(P)-binding oxidoreductase family p
q20	Glyma.20G107300	Chr20	34991156	34999277	ubiquitin-conjugating enzyme 23
q20	Glyma.20G107400	Chr20	35009381	35010473	Cupredoxin superfamily protein
q20	Glyma.20G107500	Chr20	35011922	35015196	basic helix-loop-helix (bHLH) DNA-binding
q20	Glyma.20G107600	Chr20	35025241	35029762	Arabidopsis phospholipase-like protein (PE
q20	Glyma.20G107700	Chr20	35033414	35036538	GCIP-interacting family protein
q20	Glyma.20G107800	Chr20	35038552	35042864	hydroxypyruvate reductase
q20	Glyma.20G107900	Chr20	35044042	35046452	AP2/B3-like transcriptional factor family
q20	Glyma.20G108000	Chr20	35047833	35051623	AP2/B3-like transcriptional factor family
q20	Glyma.20G108200	Chr20	35059793	35061991	AP2/B3-like transcriptional factor family
q20	Glyma.20G108300	Chr20	35066655	35068285	AP2/B3-like transcriptional factor family
q20	Glyma.20G108400	Chr20	35076210	35077822	AP2/B3-like transcriptional factor family
q20	Glyma.20G108500	Chr20	35080226	35080905	NADH-ubiquinone oxidoreductase B18 subunit
q20	Glyma.20G108600	Chr20	35099991	35104464	Homeodomain-like superfamily protein
q20	Glyma.20G108800	Chr20	35116048	35118928	Uncharacterised protein family (UPF0041)
q20	Glyma.20G109000	Chr20	35134138	35152085	Sec23/Sec24 protein transport family prote
q20	Glyma.20G109100	Chr20	35166747	35171332	Nucleotide-diphospho-sugar transferase fam
q20	Glyma.20G109300	Chr20	35177398	35178619	UDP-glucosyltransferase 73B2
q20	Glyma.20G109400	Chr20	35189645	35196660	indeterminate(ID)-domain 4
q20	Glyma.20G109600	Chr20	35200934	35205885	20S proteasome alpha subunit E2
q20	Glyma.20G109800	Chr20	35213258	35219502	Tetratricopeptide repeat (TPR)-like superf
q20	Glyma.20G109900	Chr20	35222837	35228540	GHMP kinase family protein
q20	Glyma.20G110000	Chr20	35229423	35231861	TRICHOME BIREFRINGENCE-LIKE 36
q20	Glyma.20G110100	Chr20	35232344	35233758	RmlC-like cupins superfamily protein
q20	Glyma.20G110200	Chr20	35235204	35239070	Radical SAM superfamily protein
q20	Glyma.20G110400	Chr20	35261156	35268971	ACT domain-containing protein
q20	Glyma.20G110500	Chr20	35269190	35271414	Family of unknown function (DUF716)
q20	Glyma.20G110600	Chr20	35274295	35285745	ARM repeat superfamily protein
q20	Glyma.20G110700	Chr20	35288283	35291889	Phosphotyrosine protein phosphatases super
q20	Glyma.20G110800	Chr20	35299745	35301960	ferredoxin 3
q20	Glyma.20G110900	Chr20	35311096	35312894	F1F0-ATPase inhibitor protein, putative
q20	Glyma.20G111000	Chr20	35315630	35319063	fatty acid desaturase 2
q20	Glyma.20G111100	Chr20	35320502	35324429	vesicle-associated membrane protein 727
q20	Glyma.20G111200	Chr20	35325497	35332549	clathrin adaptor complexes medium subunit
q20	Glyma.20G111500	Chr20	35352885	35354998	Polynucleotidyl transferase, ribonuclease
q20	Glyma.20G111700	Chr20	35359372	35360998	Nucleic acid-binding, OB-fold-like protein
q20	Glyma.20G111800	Chr20	35365884	35368136	Duplicated homeodomain-like superfamily pr
q20	Glyma.20G111900	Chr20	35396205	35400722	cationic amino acid transporter 7
q20	Glyma.20G112100	Chr20	35418152	35420441	Pentatricopeptide repeat (PPR) superfamily
q20	Glyma.20G112400	Chr20	35458398	35459304	ovate family protein 13
q20	Glyma.20G112600	Chr20	35468911	35474203	Pectin lyase-like superfamily protein
q20	Glyma.20G112700	Chr20	35478724	35481236	Protein phosphatase 2A regulatory B subuni
q20	Glyma.20G112800	Chr20	35482559	35490669	kow domain-containing transcription factor
q20	Glyma.20G112900	Chr20	35498179	35500565	Major facilitator superfamily protein
q20	Glyma.20G113000	Chr20	35504649	35506880	Major facilitator superfamily protein
q20	Glyma.20G113100	Chr20	35508342	35512020	Major facilitator superfamily protein
q20	Glyma.20G113200	Chr20	35520303	35525805	RNA-binding (RRM/RBD/RNP motifs) family pr
q20	Glyma.20G113300	Chr20	35529858	35534127	P-loop containing nucleoside triphosphate
q20	Glyma.20G113400	Chr20	35536332	35540802	Uncharacterized protein family (UPF0016)
q20	Glyma.20G113500	Chr20	35548501	35552997	Plasma-membrane choline transporter family
q20	Glyma.20G113600	Chr20	35557820	35562522	bZIP transcription factor family protein
q20	Glyma.20G113800	Chr20	35570275	35571787	carboxyesterase 17
q20	Glyma.20G114000	Chr20	35578719	35584659	protein phosphatase 2A subunit A2
q20	Glyma.20G114100	Chr20	35586177	35589284	Aluminium activated malate transporter fam
q20	Glyma.20G114200	Chr20	35592130	35594408	cinnamate-4-hydroxylase
q20	Glyma.20G114300	Chr20	35602598	35610724	Protein kinase superfamily protein
q20	Glyma.20G114500	Chr20	35620384	35627098	2-oxoacid dehydrogenases acyltransferase f
q20	Glyma.20G114600	Chr20	35627677	35630691	Glycolipid transfer protein (GLTP) family
q20	Glyma.20G114700	Chr20	35631625	35635738	Rad23 UV excision repair protein family
q20	Glyma.20G115000	Chr20	35682452	35684644	Pentatricopeptide repeat (PPR-like) superf
q20	Glyma.20G115100	Chr20	35684989	35691466	kow domain-containing transcription factor
q20	Glyma.20G115200	Chr20	35700717	35701983	conserved peptide upstream open reading fr
q20	Glyma.20G115300	Chr20	35702054	35703584	Integrase-type DNA-binding superfamily pro
q20	Glyma.20G115500	Chr20	35732477	35735054	3-ketoacyl-CoA synthase 6
q20	Glyma.20G115600	Chr20	35746760	35748974	B-box type zinc finger protein with CCT do
q20	Glyma.20G115700	Chr20	35749228	35750702	LOB domain-containing protein 42
q20	Glyma.20G115800	Chr20	35756760	35757955	CLAVATA3/ESR-RELATED 27
q20	Glyma.20G116100	Chr20	35813475	35816910	ribosomal protein L15
q20	Glyma.20G116200	Chr20	35827672	35830107	C2H2 and C2HC zinc fingers superfamily pro
q20	Glyma.20G116300	Chr20	35850954	35855780	Regulator of Vps4 activity in the MVB path
q20	Glyma.20G116400	Chr20	35856555	35860588	alpha/beta-Hydrolases superfamily protein
q20	Glyma.20G116500	Chr20	35894331	35895981	isopentenyltransferase 1
q20	Glyma.20G116600	Chr20	35927408	35928282	VQ motif-containing protein
q20	Glyma.20G116800	Chr20	35939835	35941855	endonuclease 2
q20	Glyma.20G116900	Chr20	35942037	35955399	MBOAT (membrane bound O-acyl transferase)
q20	Glyma.20G117000	Chr20	35963401	35965143	myb domain protein 62
q20	Glyma.20G117100	Chr20	35974639	35984253	glutamine-tRNA ligase, putative / glutamin
q20	Glyma.20G117300	Chr20	35994236	35996391	Bax inhibitor-1 family protein
q20	Glyma.20G117400	Chr20	36000507	36003179	Protein of unknown function (DUF1639)
q20	Glyma.20G117600	Chr20	36025485	36033651	Cysteinyl-tRNA synthetase, class Ia family
q20	Glyma.20G117800	Chr20	36052306	36053358	C2H2 and C2HC zinc fingers superfamily pro
q20	Glyma.20G117900	Chr20	36067233	36080533	Chaperone DnaJ-domain superfamily protein
q20	Glyma.20G118000	Chr20	36083279	36091841	Metallo-hydrolase/oxidoreductase superfami
q20	Glyma.20G118100	Chr20	36095722	36098784	Core-2/I-branching beta-1,6-N-acetylglucos
q20	Glyma.20G118200	Chr20	36098616	36101685	leucine-rich repeat transmembrane protein
q20	Glyma.20G118300	Chr20	36107494	36110062	Protein kinase superfamily protein
q20	Glyma.20G118400	Chr20	36112552	36113193	cysteine-rich RLK (RECEPTOR-like protein k
q20	Glyma.20G118500	Chr20	36114824	36117720	receptor serine/threonine kinase, putative
q20	Glyma.20G118600	Chr20	36143580	36146471	receptor serine/threonine kinase, putative
q20	Glyma.20G118700	Chr20	36148596	36152891	Protein kinase superfamily protein
q20	Glyma.20G118900	Chr20	36158907	36161680	receptor serine/threonine kinase, putative
q20	Glyma.20G119000	Chr20	36169452	36171598	receptor serine/threonine kinase, putative
q20	Glyma.20G119100	Chr20	36180104	36185840	Protein phosphatase 2C family protein
q20	Glyma.20G119300	Chr20	36220463	36224146	Protein kinase superfamily protein
q20	Glyma.20G119400	Chr20	36228947	36235489	Protein kinase superfamily protein
q20	Glyma.20G119600	Chr20	36235681	36238941	Protein kinase superfamily protein
q20	Glyma.20G119700	Chr20	36240524	36243057	Protein kinase superfamily protein
q20	Glyma.20G119800	Chr20	36250557	36251180	germin-like protein 10
q20	Glyma.20G120000	Chr20	36255925	36256425	germin-like protein 10
q20	Glyma.20G120100	Chr20	36261772	36264901	Protein kinase superfamily protein
q20	Glyma.20G120200	Chr20	36268998	36282456	Protein kinase superfamily protein
q20	Glyma.20G120300	Chr20	36306759	36311703	trehalose phosphatase/synthase 5
q20	Glyma.20G120600	Chr20	36318179	36324285	Nucleotidylyl transferase superfamily prot
q20	Glyma.20G120700	Chr20	36334640	36337533	Leucine-rich repeat protein kinase family
q20	Glyma.20G120800	Chr20	36343374	36344903	indole-3-acetic acid inducible 32
q20	Glyma.20G120900	Chr20	36348698	36355244	Uncharacterised conserved protein UCP03108
q20	Glyma.20G121000	Chr20	36358489	36363401	elongator protein 2
q20	Glyma.20G121100	Chr20	36366172	36369186	Octicosapeptide/Phox/Bem1p family protein
q20	Glyma.20G121200	Chr20	36384081	36391030	phosphatidic acid phosphatase 1
q20	Glyma.20G121300	Chr20	36395415	36400718	lipid phosphate phosphatase 2
q20	Glyma.20G121400	Chr20	36402262	36406832	bidirectional amino acid transporter 1
q20	Glyma.20G121500	Chr20	36414549	36419060	bidirectional amino acid transporter 1
q20	Glyma.20G121600	Chr20	36420611	36423466	Ubiquitin-like superfamily protein
q20	Glyma.20G121700	Chr20	36426794	36436480	B-box zinc finger family protein
q20	Glyma.20G121800	Chr20	36439119	36442371	Zinc finger C-x8-C-x5-C-x3-H type family p
q20	Glyma.20G122200	Chr20	36484212	36484710	RING-H2 finger A2A
q20	Glyma.20G122300	Chr20	36506583	36511326	2-oxoglutarate (2OG) and Fe(II)-dependent
q20	Glyma.20G122400	Chr20	36516501	36521436	2-oxoglutarate (2OG) and Fe(II)-dependent
q20	Glyma.20G122500	Chr20	36524182	36526957	Aldolase superfamily protein
q20	Glyma.20G122600	Chr20	36527607	36546140	DEA(D/H)-box RNA helicase family protein
q20	Glyma.20G122800	Chr20	36572957	36579617	phosphatidyl serine synthase family protei
q20	Glyma.20G122900	Chr20	36580889	36584085	fatty acyl-ACP thioesterases B
q20	Glyma.20G123000	Chr20	36586768	36591536	origin recognition complex subunit 4
q20	Glyma.20G123100	Chr20	36592639	36595961	Sec-independent periplasmic protein transl
q20	Glyma.20G123300	Chr20	36600865	36604507	MATE efflux family protein
q20	Glyma.20G123400	Chr20	36606303	36608942	MATE efflux family protein
q20	Glyma.20G123500	Chr20	36610054	36614582	MATE efflux family protein
q20	Glyma.20G123600	Chr20	36625636	36629597	ATP synthase alpha/beta family protein
q20	Glyma.20G123700	Chr20	36641551	36644552	FAD/NAD(P)-binding oxidoreductase
q20	Glyma.20G124000	Chr20	36650311	36658785	Endosomal targeting BRO1-like domain-conta
q20	Glyma.20G124100	Chr20	36661567	36669834	Tetratricopeptide repeat (TPR)-like superf
q20	Glyma.20G124600	Chr20	36699421	36703193	transcription regulators
q20	Glyma.20G124700	Chr20	36705436	36711795	quiescin-sulfhydryl oxidase 2
q20	Glyma.20G124800	Chr20	36712553	36716873	RING/FYVE/PHD zinc finger superfamily prot
q20	Glyma.20G124900	Chr20	36724562	36726062	putative fasciclin-like arabinogalactan pr
q20	Glyma.20G125200	Chr20	36739528	36741112	ribose-5-phosphate isomerase 2
q20	Glyma.20G125600	Chr20	36779457	36786706	ABC-2 type transporter family protein
q20	Glyma.20G125700	Chr20	36788112	36793198	RNA polymerase II transcription elongation
q20	Glyma.20G125800	Chr20	36794759	36800461	Core-2/I-branching beta-1,6-N-acetylglucos
q20	Glyma.20G125900	Chr20	36801843	36804427	Tetratricopeptide repeat (TPR)-like superf
q20	Glyma.20G126000	Chr20	36808696	36812985	SWAP (Suppressor-of-White-APricot)/surp do
q20	Glyma.20G126100	Chr20	36819770	36825601	CwfJ-like family protein
q20	Glyma.20G126200	Chr20	36831398	36832932	Heavy metal transport/detoxification super
q20	Glyma.20G126300	Chr20	36848647	36851205	Heavy metal transport/detoxification super
q20	Glyma.20G126400	Chr20	36854914	36863598	transducin family protein / WD-40 repeat f
q20	Glyma.20G126500	Chr20	36862931	36869680	Cupredoxin superfamily protein
q20	Glyma.20G126600	Chr20	36871574	36877788	PTEN 2
q20	Glyma.20G126700	Chr20	36884448	36887174	CYCLIN D3;1
q20	Glyma.20G126800	Chr20	36902074	36906206	Cyclase family protein
q20	Glyma.20G126900	Chr20	36907714	36912023	Cyclase family protein
q20	Glyma.20G127300	Chr20	36936842	36938644	Leucine-rich repeat (LRR) family protein
q20	Glyma.20G127500	Chr20	36948588	36951445	stress enhanced protein 1
q20	Glyma.20G127600	Chr20	36952462	36957059	sodium:hydrogen antiporter 1
q20	Glyma.20G127700	Chr20	36958692	36960206	glutathione S-transferase THETA 2
q20	Glyma.20G127800	Chr20	36962266	36968300	lipase 1
q20	Glyma.20G128100	Chr20	36973656	36975687	UDP-Glycosyltransferase superfamily protei
q20	Glyma.20G128600	Chr20	37015598	37017590	GroES-like zinc-binding alcohol dehydrogen
q20	Glyma.20G128700	Chr20	37019740	37024675	UNC-50 family protein
q20	Glyma.20G128900	Chr20	37033657	37036248	Reticulon family protein
q20	Glyma.20G129000	Chr20	37038318	37040153	SPX domain gene 2
q20	Glyma.20G129100	Chr20	37041951	37044659	translocon at inner membrane of chloroplas
q20	Glyma.20G129200	Chr20	37049072	37052666	Leucine-rich repeat protein kinase family
q20	Glyma.20G129300	Chr20	37056716	37059915	Domain of unknown function (DUF303)
q20	Glyma.20G129400	Chr20	37061238	37064473	D-3-phosphoglycerate dehydrogenase
q20	Glyma.20G129500	Chr20	37068061	37080273	sodium:hydrogen antiporter 1
q20	Glyma.20G129600	Chr20	37075297	37078272	stress enhanced protein 1
q20	Glyma.20G129700	Chr20	37084005	37088880	S-methyl-5-thioribose kinase
q20	Glyma.20G129900	Chr20	37091399	37092697	Plant basic secretory protein (BSP) family
q20	Glyma.20G130000	Chr20	37095050	37095962	Plant basic secretory protein (BSP) family
q20	Glyma.20G130200	Chr20	37106093	37108629	basic helix-loop-helix (bHLH) DNA-binding
q20	Glyma.20G130400	Chr20	37120058	37135456	1,2-alpha-L-fucosidases
q20	Glyma.20G130600	Chr20	37142286	37144278	zinc finger protein 4
q20	Glyma.20G130700	Chr20	37144281	37149672	TIP41-like family protein
q20	Glyma.20G130800	Chr20	37151521	37159501	Homeodomain-like protein with RING/FYVE/PH
q20	Glyma.20G131000	Chr20	37170021	37171628	thioredoxin domain-containing protein 9 ho
q20	Glyma.20G131100	Chr20	37178766	37179518	Gibberellin-regulated family protein
q20	Glyma.20G131200	Chr20	37182084	37189683	transducin family protein / WD-40 repeat f
q20	Glyma.20G131300	Chr20	37199307	37202347	Protein of unknown function (DUF620)
q20	Glyma.20G131400	Chr20	37208480	37211730	Pentatricopeptide repeat (PPR) superfamily
q20	Glyma.20G131500	Chr20	37212906	37215895	Protein phosphatase 2C family protein
q20	Glyma.20G131600	Chr20	37223140	37225976	RING/U-box superfamily protein
q20	Glyma.20G132000	Chr20	37245101	37248599	2-oxoglutarate (2OG) and Fe(II)-dependent
q20	Glyma.20G132100	Chr20	37250648	37255612	FRS (FAR1 Related Sequences) transcription
q20	Glyma.20G132300	Chr20	37263193	37263944	Uncharacterised protein family SERF
q20	Glyma.20G132400	Chr20	37266529	37269324	Leucine-rich repeat (LRR) family protein
q20	Glyma.20G132500	Chr20	37270462	37274826	Peroxisomal membrane 22 kDa (Mpv17/PMP22)
q20	Glyma.20G132700	Chr20	37288164	37293653	Family of unknown function (DUF566)
q20	Glyma.20G132800	Chr20	37294289	37298121	Transducin/WD40 repeat-like superfamily pr
q20	Glyma.20G132900	Chr20	37301658	37307894	Tetratricopeptide repeat (TPR)-like superf
q20	Glyma.20G133000	Chr20	37306103	37307816	LOB domain-containing protein 38
q20	Glyma.20G133100	Chr20	37310238	37316817	Phototropic-responsive NPH3 family protein
q20	Glyma.20G133200	Chr20	37333483	37335062	salt tolerance zinc finger
q20	Glyma.20G133300	Chr20	37343590	37347811	CLP protease proteolytic subunit 1
q20	Glyma.20G133400	Chr20	37347925	37350986	Transducin/WD40 repeat-like superfamily pr
q20	Glyma.20G133500	Chr20	37352389	37356890	RING/U-box superfamily protein
q20	Glyma.20G133600	Chr20	37367276	37369384	basic helix-loop-helix (bHLH) DNA-binding
q20	Glyma.20G133700	Chr20	37371699	37373622	basic helix-loop-helix (bHLH) DNA-binding
q20	Glyma.20G133800	Chr20	37377056	37382683	vaculolar sorting receptor 3
q20	Glyma.20G133900	Chr20	37387102	37390686	Glycosyl hydrolase family protein
q20	Glyma.20G134100	Chr20	37394168	37397195	cyclin-related
q20	Glyma.20G134200	Chr20	37405029	37409327	Glycosyl hydrolase family 10 protein
q20	Glyma.20G134400	Chr20	37411773	37412051	Glycosyl hydrolase family 10 protein
q20	Glyma.20G134500	Chr20	37412134	37413201	Glycosyl hydrolase superfamily protein
q20	Glyma.20G134600	Chr20	37416638	37417963	lipoyltransferase 2
q20	Glyma.20G134700	Chr20	37419634	37422690	ADP-ribosylation factor-like A1D
q20	Glyma.20G135000	Chr20	37454522	37458375	quiescin-sulfhydryl oxidase 2
q20	Glyma.20G135200	Chr20	37465148	37466721	proline-rich family protein
q20	Glyma.20G135300	Chr20	37474838	37480196	Xanthine/uracil permease family protein
q20	Glyma.20G135400	Chr20	37488174	37490394	CYCLIN D1;1
q20	Glyma.20G135600	Chr20	37511588	37514762	methyltransferases
q20	Glyma.20G135700	Chr20	37519433	37520110	phytosulfokine 4 precursor
q20	Glyma.20G135800	Chr20	37524212	37553759	pre-mRNA-processing protein 40B
q20	Glyma.20G135900	Chr20	37557214	37567807	F-box family protein
q20	Glyma.20G136000	Chr20	37570214	37573200	tubulin alpha-4 chain
q20	Glyma.20G136200	Chr20	37580489	37584814	Pyruvate kinase family protein
q20	Glyma.20G136300	Chr20	37591710	37597132	Inositol 1,3,4-trisphosphate 5/6-kinase fa
q20	Glyma.20G136400	Chr20	37606446	37607165	AGAMOUS-like 62
q20	Glyma.20G136500	Chr20	37611193	37611930	AGAMOUS-like 62
q20	Glyma.20G136600	Chr20	37623938	37624910	AGAMOUS-like 62
q20	Glyma.20G136700	Chr20	37637704	37638384	AGAMOUS-like 62
q20	Glyma.20G136800	Chr20	37646028	37647771	AGAMOUS-like 61
q20	Glyma.20G137000	Chr20	37656485	37658460	xyloglucan endotransglucosylase/hydrolase
q20	Glyma.20G137200	Chr20	37668280	37672165	cysteine-rich RLK (RECEPTOR-like protein k
q20	Glyma.20G137300	Chr20	37680430	37683923	cysteine-rich RLK (RECEPTOR-like protein k
q20	Glyma.20G137400	Chr20	37693914	37705521	cysteine-rich RLK (RECEPTOR-like protein k
q20	Glyma.20G137500	Chr20	37707223	37711206	cysteine-rich RLK (RECEPTOR-like protein k
q20	Glyma.20G137600	Chr20	37713701	37713952	kinases;protein kinases
q20	Glyma.20G137700	Chr20	37718908	37728897	cysteine-rich RLK (RECEPTOR-like protein k
q20	Glyma.20G137800	Chr20	37733444	37734150	cysteine-rich RLK (RECEPTOR-like protein k
q20	Glyma.20G137900	Chr20	37740651	37743826	cysteine-rich RLK (RECEPTOR-like protein k
q20	Glyma.20G138000	Chr20	37745552	37747323	cysteine-rich RLK (RECEPTOR-like protein k
q20	Glyma.20G138100	Chr20	37755781	37759559	cysteine-rich RLK (RECEPTOR-like protein k
q20	Glyma.20G138200	Chr20	37765405	37768696	kinases;protein kinases
q20	Glyma.20G138300	Chr20	37769967	37770543	cysteine-rich RLK (RECEPTOR-like protein k
q20	Glyma.20G138400	Chr20	37775805	37779378	cysteine-rich RLK (RECEPTOR-like protein k
q20	Glyma.20G138500	Chr20	37787865	37791579	cysteine-rich RLK (RECEPTOR-like protein k
q20	Glyma.20G138600	Chr20	37794073	37797569	cysteine-rich RLK (RECEPTOR-like protein k
q20	Glyma.20G138700	Chr20	37805975	37811205	cysteine-rich RLK (RECEPTOR-like protein k
q20	Glyma.20G138800	Chr20	37811695	37815670	cysteine-rich RLK (RECEPTOR-like protein k
q20	Glyma.20G138900	Chr20	37822912	37826650	cysteine-rich RLK (RECEPTOR-like protein k
q20	Glyma.20G139000	Chr20	37828387	37833226	cysteine-rich RLK (RECEPTOR-like protein k
q20	Glyma.20G139100	Chr20	37838389	37841836	cysteine-rich RLK (RECEPTOR-like protein k
q20	Glyma.20G139200	Chr20	37844525	37848297	cysteine-rich RLK (RECEPTOR-like protein k
q20	Glyma.20G139300	Chr20	37848666	37852389	cysteine-rich RLK (RECEPTOR-like protein k
q20	Glyma.20G139400	Chr20	37856542	37864327	cysteine-rich RLK (RECEPTOR-like protein k
q20	Glyma.20G139500	Chr20	37867116	37871482	cysteine-rich RLK (RECEPTOR-like protein k
q20	Glyma.20G139600	Chr20	37877117	37882334	cysteine-rich RLK (RECEPTOR-like protein k
q20	Glyma.20G139700	Chr20	37883560	37888245	cysteine-rich RLK (RECEPTOR-like protein k
q20	Glyma.20G139800	Chr20	37889121	37892103	cysteine-rich RLK (RECEPTOR-like protein k
q20	Glyma.20G139900	Chr20	37895090	37899399	cysteine-rich RLK (RECEPTOR-like protein k
q20	Glyma.20G140000	Chr20	37900560	37902397	cysteine-rich RLK (RECEPTOR-like protein k
q20	Glyma.20G140100	Chr20	37902826	37906508	cysteine-rich RLK (RECEPTOR-like protein k
q20	Glyma.20G140200	Chr20	37908651	37912452	cysteine-rich RLK (RECEPTOR-like protein k
q20	Glyma.20G140300	Chr20	37912848	37915104	cysteine-rich RLK (RECEPTOR-like protein k
q20	Glyma.20G140400	Chr20	37919700	37923403	cysteine-rich RLK (RECEPTOR-like protein k
q20	Glyma.20G140500	Chr20	37926391	37930001	cysteine-rich RLK (RECEPTOR-like protein k
q20	Glyma.20G140600	Chr20	37938083	37942558	cysteine-rich RLK (RECEPTOR-like protein k
q20	Glyma.20G140700	Chr20	37943443	37946935	cysteine-rich RLK (RECEPTOR-like protein k
q20	Glyma.20G140800	Chr20	37955826	37965964	Transducin/WD40 repeat-like superfamily pr
q20	Glyma.20G140900	Chr20	37967537	37968547	Late embryogenesis abundant (LEA) hydroxyp
q20	Glyma.20G141100	Chr20	37987210	37989762	PPDK regulatory protein
q20	Glyma.20G141200	Chr20	37992366	37996870	gibberellin 2-oxidase 8
q20	Glyma.20G141300	Chr20	38004325	38007997	Chaperone DnaJ-domain superfamily protein
q20	Glyma.20G141400	Chr20	38009212	38009661	Ubiquitin-like superfamily protein
q20	Glyma.20G141500	Chr20	38026211	38026633	NHL domain-containing protein
q20	Glyma.20G141600	Chr20	38036725	38039025	polyubiquitin 10
[truncated: 71 more rows]

## Sheet: Table S7
Table S7. Gene Ontology (GO) enrichment analysis of six major QTLregoins associated with leaf related traits and chlorophyll content.
GO term	Ontology	Number in input list	Number in BG/Ref	p-value	FDR	Description
GO:0006464	P	184	2768	3.4e-06	0.0031	protein modification process
GO:0043687	P	175	2625	5.1e-06	0.0031	post-translational protein modification
GO:0043412	P	187	2857	6.8e-06	0.0031	macromolecule modification
GO:0006468	P	156	2356	2.5e-05	0.0079	protein amino acid phosphorylation
GO:0004672	F	157	2394	3.7e-05	0.032	protein kinase activity
GO:0016310	P	161	2471	4e-05	0.0079	phosphorylation
GO:0006796	P	165	2544	4e-05	0.0079	phosphate metabolic process
GO:0006793	P	165	2544	4e-05	0.0079	phosphorus metabolic process
GO:0016773	F	168	2624	6.3e-05	0.032	phosphotransferase activity, alcohol group as acceptor
GO:0032555	F	280	4867	0.00031	0.077	purine ribonucleotide binding
GO:0032553	F	280	4867	0.00031	0.077	ribonucleotide binding
GO:0016301	F	163	2643	0.00044	0.088	kinase activity
GO:0016772	F	180	2985	0.0006	0.1	transferase activity, transferring phosphorus-containing groups
GO:0044267	P	228	3912	0.00065	0.11	cellular protein metabolic process
GO:0032559	F	254	4442	0.00087	0.12	adenyl ribonucleotide binding
GO:0016782	F	5	15	0.0016	0.18	transferase activity, transferring sulfur-containing groups
GO:0008146	F	5	15	0.0016	0.18	sulfotransferase activity
GO:0017076	F	288	5181	0.0019	0.19	purine nucleotide binding
GO:0019538	P	262	4692	0.0025	0.38	protein metabolic process
GO:0005544	F	6	26	0.0027	0.23	calcium-dependent phospholipid binding
GO:0000166	F	300	5459	0.0028	0.23	nucleotide binding
GO:0001883	F	261	4745	0.0052	0.36	purine nucleoside binding
GO:0030554	F	261	4745	0.0052	0.36	adenyl nucleotide binding
GO:0001882	F	261	4747	0.0053	0.36	nucleoside binding
GO:0016740	F	269	4916	0.0059	0.37	transferase activity
GO:0043531	F	35	467	0.0075	0.44	ADP binding
GO:0032259	P	12	113	0.011	1	methylation
GO:0006720	P	8	61	0.012	1	isoprenoid metabolic process
GO:0008299	P	8	61	0.012	1	isoprenoid biosynthetic process
GO:0005524	F	219	3990	0.012	0.65	ATP binding
GO:0016667	F	13	131	0.013	0.71	oxidoreductase activity, acting on sulfur group of donors
GO:0006730	P	12	117	0.014	1	one-carbon metabolic process
GO:0048038	F	5	28	0.015	0.77	quinone binding
GO:0005543	F	12	121	0.017	0.79	phospholipid binding
GO:0005515	F	329	6255	0.017	0.79	protein binding
GO:0016568	P	7	53	0.018	1	chromatin modification
GO:0009987	P	605	11982	0.019	1	cellular process
GO:0008289	F	14	153	0.019	0.84	lipid binding
GO:0005886	C	9	81	0.02	1	plasma membrane
GO:0016569	P	6	44	0.024	1	covalent chromatin modification
GO:0016570	P	6	44	0.024	1	histone modification
GO:0022857	F	63	1020	0.024	0.99	transmembrane transporter activity
GO:0006325	P	10	99	0.025	1	chromatin organization
GO:0016114	P	5	33	0.027	1	terpenoid biosynthetic process
GO:0006721	P	5	33	0.027	1	terpenoid metabolic process
GO:0006835	P	5	34	0.03	1	dicarboxylic acid transport
GO:0015743	P	5	34	0.03	1	malate transport
GO:0015740	P	5	34	0.03	1	C4-dicarboxylate transport
GO:0046148	P	6	47	0.031	1	pigment biosynthetic process
GO:0044260	P	378	7345	0.032	1	cellular macromolecule metabolic process
GO:0030118	C	6	48	0.034	1	clathrin coat
GO:0016054	P	5	36	0.036	1	organic acid catabolic process
GO:0046395	P	5	36	0.036	1	carboxylic acid catabolic process
GO:0019748	P	9	92	0.039	1	secondary metabolic process
GO:0008757	F	9	92	0.039	1	S-adenosylmethionine-dependent methyltransferase activity
GO:0055085	P	69	1167	0.04	1	transmembrane transport
GO:0005488	F	863	17591	0.041	1	binding
GO:0045454	P	18	238	0.042	1	cell redox homeostasis
GO:0006629	P	61	1024	0.045	1	lipid metabolic process
GO:0044237	P	456	9028	0.048	1	cellular metabolic process
GO:0015035	F	9	96	0.048	1	protein disulfide oxidoreductase activity
GO:0015036	F	9	96	0.048	1	disulfide oxidoreductase activity
GO:0006479	P	7	68	0.052	1	protein amino acid methylation
GO:0008213	P	7	68	0.052	1	protein amino acid alkylation
GO:0043414	P	9	99	0.055	1	macromolecule methylation
GO:0031406	F	7	69	0.055	1	carboxylic acid binding
GO:0043170	P	415	8210	0.058	1	macromolecule metabolic process
GO:0008276	F	8	85	0.059	1	protein methyltransferase activity
GO:0015849	P	11	133	0.061	1	organic acid transport
GO:0046942	P	11	133	0.061	1	carboxylic acid transport
GO:0042440	P	7	71	0.062	1	pigment metabolic process
GO:0019725	P	18	252	0.064	1	cellular homeostasis
GO:0044238	P	519	10398	0.064	1	primary metabolic process
GO:0005215	F	76	1340	0.065	1	transporter activity
GO:0016597	F	6	58	0.068	1	amino acid binding
GO:0043176	F	6	58	0.068	1	amine binding
GO:0008610	P	30	470	0.069	1	lipid biosynthetic process
GO:0005342	F	5	46	0.079	1	organic acid transmembrane transporter activity
GO:0008170	F	5	46	0.079	1	N-methyltransferase activity
GO:0046943	F	5	46	0.079	1	carboxylic acid transmembrane transporter activity
GO:0003924	F	16	228	0.087	1	GTPase activity
GO:0008654	P	5	52	0.11	1	phospholipid biosynthetic process
GO:0044255	P	26	418	0.11	1	cellular lipid metabolic process
GO:0045735	F	8	98	0.11	1	nutrient reservoir activity
GO:0044459	C	5	52	0.11	1	plasma membrane part
GO:0006855	P	9	119	0.12	1	multidrug transport
GO:0042493	P	9	119	0.12	1	response to drug
GO:0015893	P	9	119	0.12	1	drug transport
GO:0019001	F	27	442	0.12	1	guanyl nucleotide binding
GO:0008168	F	30	499	0.12	1	methyltransferase activity
GO:0015238	F	9	119	0.12	1	drug transmembrane transporter activity
GO:0016741	F	30	506	0.13	1	transferase activity, transferring one-carbon groups
GO:0032561	F	26	431	0.13	1	guanyl ribonucleotide binding
GO:0005525	F	26	431	0.13	1	GTP binding
GO:0016702	F	7	90	0.15	1	oxidoreductase activity, acting on single donors with incorporation of molecular oxygen, incorporation of two atoms of oxygen
GO:0016830	F	9	125	0.15	1	carbon-carbon lyase activity
GO:0051213	F	7	91	0.15	1	dioxygenase activity
GO:0048475	C	7	90	0.15	1	coated membrane
GO:0030117	C	7	90	0.15	1	membrane coat
GO:0044282	P	13	198	0.16	1	small molecule catabolic process
GO:0008171	F	7	94	0.17	1	O-methyltransferase activity
GO:0006650	P	7	95	0.18	1	glycerophospholipid metabolic process
GO:0004190	F	11	169	0.19	1	aspartic-type endopeptidase activity
GO:0070001	F	11	169	0.19	1	aspartic-type peptidase activity
GO:0043231	C	93	1789	0.19	1	intracellular membrane-bounded organelle
GO:0005634	C	74	1408	0.19	1	nucleus
GO:0003899	F	7	98	0.2	1	DNA-directed RNA polymerase activity
GO:0043227	C	93	1798	0.2	1	membrane-bounded organelle
GO:0009259	P	8	118	0.21	1	ribonucleotide metabolic process
GO:0006644	P	8	118	0.21	1	phospholipid metabolic process
GO:0003824	F	672	13905	0.21	1	catalytic activity
GO:0044281	P	63	1199	0.22	1	small molecule metabolic process
GO:0003677	F	132	2611	0.22	1	DNA binding
GO:0016829	F	19	328	0.22	1	lyase activity
GO:0005739	C	7	102	0.22	1	mitochondrion
GO:0046483	P	19	330	0.23	1	heterocycle metabolic process
GO:0051234	P	120	2371	0.23	1	establishment of localization
GO:0006810	P	120	2371	0.23	1	transport
GO:0050661	F	5	68	0.23	1	NADP or NADPH binding
GO:0008080	F	6	85	0.23	1	N-acetyltransferase activity
GO:0051179	P	121	2395	0.24	1	localization
GO:0034062	F	7	105	0.24	1	RNA polymerase activity
GO:0016705	F	43	810	0.24	1	oxidoreductase activity, acting on paired donors, with incorporation or reduction of molecular oxygen
GO:0044431	C	6	87	0.24	1	Golgi apparatus part
GO:0005794	C	6	87	0.24	1	Golgi apparatus
GO:0009260	P	5	70	0.25	1	ribonucleotide biosynthetic process
GO:0005507	F	13	219	0.25	1	copper ion binding
GO:0046486	P	7	108	0.26	1	glycerolipid metabolic process
GO:0044248	P	27	497	0.26	1	cellular catabolic process
GO:0006399	P	12	202	0.26	1	tRNA metabolic process
GO:0016410	F	6	89	0.26	1	N-acyltransferase activity
GO:0016701	F	7	108	0.26	1	oxidoreductase activity, acting on single donors with incorporation of molecular oxygen
GO:0046700	P	5	72	0.27	1	heterocycle catabolic process
GO:0019637	P	8	129	0.28	1	organophosphate metabolic process
GO:0050794	P	142	2860	0.28	1	regulation of cellular process
GO:0042221	P	23	421	0.28	1	response to chemical stimulus
GO:0000287	F	9	149	0.28	1	magnesium ion binding
GO:0004812	F	6	92	0.28	1	aminoacyl-tRNA ligase activity
GO:0016831	F	5	73	0.28	1	carboxy-lyase activity
GO:0009055	F	37	702	0.28	1	electron carrier activity
GO:0009250	P	6	93	0.29	1	glucan biosynthetic process
GO:0034660	P	14	246	0.29	1	ncRNA metabolic process
GO:0030384	P	6	93	0.29	1	phosphoinositide metabolic process
GO:0022804	F	21	384	0.29	1	active transmembrane transporter activity
GO:0009199	P	6	95	0.3	1	ribonucleoside triphosphate metabolic process
GO:0009205	P	6	95	0.3	1	purine ribonucleoside triphosphate metabolic process
GO:0006418	P	6	94	0.3	1	tRNA aminoacylation for protein translation
GO:0009144	P	6	95	0.3	1	purine nucleoside triphosphate metabolic process
GO:0051188	P	8	132	0.3	1	cofactor biosynthetic process
GO:0018130	P	7	114	0.3	1	heterocycle biosynthetic process
GO:0009150	P	7	113	0.3	1	purine ribonucleotide metabolic process
GO:0016407	F	6	95	0.3	1	acetyltransferase activity
GO:0006694	P	9	154	0.31	1	steroid biosynthetic process
GO:0051186	P	13	231	0.31	1	cofactor metabolic process
GO:0016876	F	6	96	0.31	1	ligase activity, forming aminoacyl-tRNA and related compounds
GO:0070008	F	6	96	0.31	1	serine-type exopeptidase activity
GO:0016875	F	6	96	0.31	1	ligase activity, forming carbon-oxygen bonds
GO:0009141	P	6	97	0.32	1	nucleoside triphosphate metabolic process
GO:0050789	P	143	2908	0.32	1	regulation of biological process
GO:0015297	F	11	194	0.32	1	antiporter activity
GO:0016052	P	11	195	0.33	1	carbohydrate catabolic process
GO:0006163	P	7	118	0.33	1	purine nucleotide metabolic process
GO:0043038	P	6	98	0.33	1	amino acid activation
GO:0043039	P	6	98	0.33	1	tRNA aminoacylation
GO:0016070	P	124	2518	0.33	1	RNA metabolic process
GO:0022838	F	6	98	0.33	1	substrate-specific channel activity
GO:0015267	F	6	98	0.33	1	channel activity
GO:0005216	F	6	98	0.33	1	ion channel activity
GO:0022803	F	6	98	0.33	1	passive transmembrane transporter activity
GO:0015291	F	12	216	0.33	1	secondary active transmembrane transporter activity
GO:0019320	P	8	138	0.34	1	hexose catabolic process
GO:0046365	P	8	138	0.34	1	monosaccharide catabolic process
GO:0008202	P	9	158	0.34	1	steroid metabolic process
GO:0006006	P	9	158	0.34	1	glucose metabolic process
GO:0006007	P	8	138	0.34	1	glucose catabolic process
GO:0016853	F	13	238	0.34	1	isomerase activity
GO:0006073	P	9	159	0.35	1	cellular glucan metabolic process
GO:0009308	P	23	444	0.36	1	amine metabolic process
GO:0044042	P	9	161	0.36	1	glucan metabolic process
GO:0009056	P	31	614	0.38	1	catabolic process
GO:0016874	F	33	654	0.38	1	ligase activity
GO:0016469	C	5	85	0.38	1	proton-transporting two-sector ATPase complex
GO:0006820	P	5	86	0.39	1	anion transport
GO:0034641	P	29	576	0.39	1	cellular nitrogen compound metabolic process
GO:0008033	P	6	106	0.39	1	tRNA processing
GO:0009117	P	12	226	0.39	1	nucleotide metabolic process
GO:0006753	P	12	226	0.39	1	nucleoside phosphate metabolic process
GO:0046527	F	5	86	0.39	1	glucosyltransferase activity
GO:0035251	F	5	86	0.39	1	UDP-glucosyltransferase activity
GO:0016835	F	6	106	0.39	1	carbon-oxygen lyase activity
GO:0016229	F	8	146	0.39	1	steroid dehydrogenase activity
GO:0003854	F	8	146	0.39	1	3-beta-hydroxy-delta5-steroid dehydrogenase activity
GO:0033764	F	8	146	0.39	1	steroid dehydrogenase activity, acting on the CH-OH group of donors, NAD or NADP as acceptor
GO:0016020	C	170	3518	0.39	1	membrane
GO:0005576	C	8	145	0.39	1	extracellular region
GO:0005976	P	17	331	0.4	1	polysaccharide metabolic process
GO:0006865	P	5	88	0.41	1	amino acid transport
GO:0015837	P	5	88	0.41	1	amine transport
GO:0009057	P	20	395	0.41	1	macromolecule catabolic process
GO:0003333	P	5	88	0.41	1	amino acid transmembrane transport
GO:0006351	P	102	2106	0.41	1	transcription, DNA-dependent
GO:0004185	F	5	88	0.41	1	serine-type carboxypeptidase activity
GO:0016881	F	22	435	0.41	1	acid-amino acid ligase activity
GO:0031090	C	11	210	0.41	1	organelle membrane
GO:0034470	P	8	150	0.42	1	ncRNA processing
GO:0006350	P	102	2109	0.42	1	transcription
GO:0032774	P	102	2111	0.42	1	RNA biosynthetic process
GO:0044429	C	5	89	0.42	1	mitochondrial part
GO:0008152	P	675	14225	0.43	1	metabolic process
GO:0044425	C	87	1801	0.43	1	membrane part
GO:0016747	F	18	360	0.44	1	transferase activity, transferring acyl groups other than amino-acyl groups
GO:0016209	F	15	297	0.44	1	antioxidant activity
GO:0004180	F	5	92	0.44	1	carboxypeptidase activity
GO:0016820	F	7	133	0.44	1	hydrolase activity, acting on acid anhydrides, catalyzing transmembrane movement of substances
GO:0004806	F	5	91	0.44	1	triglyceride lipase activity
GO:0055086	P	14	280	0.45	1	nucleobase, nucleoside and nucleotide metabolic process
GO:0046164	P	8	155	0.45	1	alcohol catabolic process
GO:0046983	F	37	760	0.45	1	protein dimerization activity
GO:0031224	C	70	1453	0.45	1	intrinsic to membrane
GO:0019318	P	9	176	0.46	1	hexose metabolic process
GO:0016491	F	131	2744	0.46	1	oxidoreductase activity
GO:0005680	C	8	156	0.46	1	anaphase-promoting complex
GO:0000152	C	8	156	0.46	1	nuclear ubiquitin ligase complex
GO:0044275	P	8	158	0.47	1	cellular carbohydrate catabolic process
GO:0060089	F	11	220	0.47	1	molecular transducer activity
GO:0004871	F	11	220	0.47	1	signal transducer activity
GO:0008194	F	9	180	0.48	1	UDP-glycosyltransferase activity
GO:0000151	C	15	306	0.48	1	ubiquitin ligase complex
GO:0044265	P	17	350	0.49	1	cellular macromolecule catabolic process
GO:0009889	P	90	1896	0.49	1	regulation of biosynthetic process
GO:0006355	P	89	1874	0.49	1	regulation of transcription, DNA-dependent
GO:0051252	P	89	1874	0.49	1	regulation of RNA metabolic process
GO:0031326	P	90	1896	0.49	1	regulation of cellular biosynthetic process
GO:0006096	P	5	97	0.49	1	glycolysis
GO:0010556	P	90	1896	0.49	1	regulation of macromolecule biosynthetic process
GO:0006066	P	12	244	0.49	1	alcohol metabolic process
GO:0008236	F	16	330	0.49	1	serine-type peptidase activity
GO:0017171	F	16	330	0.49	1	serine hydrolase activity
GO:0044464	C	329	6957	0.49	1	cell part
GO:0005623	C	329	6957	0.49	1	cell
GO:0044271	P	14	289	0.5	1	cellular nitrogen compound biosynthetic process
GO:0044249	P	188	3977	0.5	1	cellular biosynthetic process
GO:0045449	P	89	1878	0.5	1	regulation of transcription
GO:0034220	P	5	98	0.5	1	ion transmembrane transport
GO:0016614	F	21	437	0.5	1	oxidoreductase activity, acting on CH-OH group of donors
GO:0005694	C	5	98	0.5	1	chromosome
GO:0080090	P	90	1906	0.51	1	regulation of primary metabolic process
GO:0000160	P	6	121	0.51	1	two-component signal transduction system (phosphorelay)
GO:0006732	P	7	142	0.51	1	coenzyme metabolic process
GO:0033692	P	11	227	0.51	1	cellular polysaccharide biosynthetic process
GO:0000271	P	11	228	0.51	1	polysaccharide biosynthetic process
GO:0012505	C	7	142	0.51	1	endomembrane system
GO:0031323	P	92	1951	0.52	1	regulation of cellular metabolic process
GO:0044264	P	14	293	0.52	1	cellular polysaccharide metabolic process
GO:0005996	P	9	187	0.52	1	monosaccharide metabolic process
GO:0009058	P	207	4392	0.52	1	biosynthetic process
GO:0016879	F	24	507	0.52	1	ligase activity, forming carbon-nitrogen bonds
GO:0030528	F	61	1292	0.52	1	transcription regulator activity
GO:0016021	C	67	1419	0.52	1	integral to membrane
GO:0034637	P	14	294	0.53	1	cellular carbohydrate biosynthetic process
GO:0010468	P	91	1933	0.53	1	regulation of gene expression
GO:0019219	P	89	1891	0.53	1	regulation of nucleobase, nucleoside, nucleotide and nucleic acid metabolic process
GO:0051171	P	89	1891	0.53	1	regulation of nitrogen compound metabolic process
GO:0006396	P	13	273	0.53	1	RNA processing
GO:0015078	F	5	102	0.53	1	hydrogen ion transmembrane transporter activity
GO:0043565	F	36	764	0.53	1	sequence-specific DNA binding
GO:0000156	F	5	102	0.53	1	two-component response regulator activity
GO:0044424	C	157	3337	0.53	1	intracellular part
GO:0003700	F	55	1173	0.54	1	transcription factor activity
GO:0043229	C	118	2514	0.54	1	intracellular organelle
GO:0043226	C	118	2514	0.54	1	organelle
GO:0006818	P	5	104	0.55	1	hydrogen transport
GO:0060255	P	91	1946	0.55	1	regulation of macromolecule metabolic process
GO:0016051	P	14	300	0.55	1	carbohydrate biosynthetic process
GO:0015992	P	5	104	0.55	1	proton transport
GO:0007264	P	14	299	0.55	1	small GTPase mediated signal transduction
GO:0016616	F	19	407	0.55	1	oxidoreductase activity, acting on the CH-OH group of donors, NAD or NADP as acceptor
GO:0016298	F	5	106	0.56	1	lipase activity
GO:0019222	P	93	1996	0.57	1	regulation of metabolic process
GO:0009165	P	5	107	0.57	1	nucleotide biosynthetic process
GO:0006519	P	19	412	0.57	1	cellular amino acid and derivative metabolic process
GO:0008238	F	6	129	0.57	1	exopeptidase activity
GO:0005622	C	173	3706	0.57	1	intracellular
GO:0044092	P	5	108	0.58	1	negative regulation of molecular function
GO:0043086	P	5	108	0.58	1	negative regulation of catalytic activity
GO:0006633	P	5	108	0.58	1	fatty acid biosynthetic process
GO:0006631	P	6	130	0.58	1	fatty acid metabolic process
GO:0007242	P	14	306	0.58	1	intracellular signaling cascade
GO:0015672	P	6	131	0.59	1	monovalent inorganic cation transport
GO:0044106	P	18	394	0.59	1	cellular amine metabolic process
GO:0044085	P	16	352	0.59	1	cellular component biogenesis
GO:0022607	P	12	266	0.6	1	cellular component assembly
GO:0005509	F	17	375	0.6	1	calcium ion binding
GO:0016758	F	28	615	0.6	1	transferase activity, transferring hexosyl groups
GO:0008270	F	65	1411	0.6	1	zinc ion binding
GO:0043234	C	57	1240	0.6	1	protein complex
GO:0070727	P	11	246	0.61	1	cellular macromolecule localization
GO:0034613	P	11	246	0.61	1	cellular protein localization
GO:0010467	P	146	3161	0.62	1	gene expression
GO:0044262	P	31	686	0.62	1	cellular carbohydrate metabolic process
GO:0006979	P	10	228	0.63	1	response to oxidative stress
GO:0016706	F	12	271	0.63	1	oxidoreductase activity, acting on paired donors, with incorporation or reduction of molecular oxygen, 2-oxoglutarate as one donor, and incorporation of one atom each of oxygen into both donors
GO:0042802	F	5	114	0.63	1	identical protein binding
GO:0046907	P	13	297	0.64	1	intracellular transport
GO:0016684	F	11	252	0.64	1	oxidoreductase activity, acting on peroxide as acceptor
GO:0022891	F	27	604	0.64	1	substrate-specific transmembrane transporter activity
GO:0004601	F	11	252	0.64	1	peroxidase activity
GO:0003682	F	27	605	0.64	1	chromatin binding
GO:0015077	F	6	141	0.65	1	monovalent inorganic cation transmembrane transporter activity
GO:0016192	P	12	279	0.66	1	vesicle-mediated transport
GO:0065007	P	155	3380	0.66	1	biological regulation
GO:0004252	F	8	188	0.66	1	serine-type endopeptidase activity
GO:0004518	F	7	164	0.66	1	nuclease activity
GO:0015979	P	6	143	0.67	1	photosynthesis
GO:0070011	F	37	834	0.67	1	peptidase activity, acting on L-amino acid peptides
GO:0042626	F	5	120	0.67	1	ATPase activity, coupled to transmembrane movement of substances
GO:0043492	F	5	120	0.67	1	ATPase activity, coupled to movement of substances
GO:0006886	P	10	238	0.68	1	intracellular protein transport
GO:0034622	P	5	121	0.68	1	cellular macromolecular complex assembly
GO:0006091	P	8	192	0.68	1	generation of precursor metabolites and energy
GO:0016779	F	10	238	0.68	1	nucleotidyltransferase activity
GO:0022892	F	28	640	0.68	1	substrate-specific transporter activity
GO:0006520	P	16	375	0.69	1	cellular amino acid metabolic process
GO:0006508	P	41	935	0.7	1	proteolysis
GO:0034621	P	6	149	0.7	1	cellular macromolecular complex subunit organization
GO:0016746	F	20	468	0.7	1	transferase activity, transferring acyl groups
GO:0034645	P	148	3265	0.71	1	cellular macromolecule biosynthetic process
GO:0006807	P	181	3982	0.71	1	nitrogen compound metabolic process
GO:0023046	P	35	804	0.71	1	signaling process
GO:0023060	P	35	804	0.71	1	signal transmission
GO:0004842	F	13	312	0.71	1	ubiquitin-protein ligase activity
GO:0048037	F	36	827	0.71	1	cofactor binding
GO:0008233	F	38	871	0.71	1	peptidase activity
GO:0019787	F	13	312	0.71	1	small conjugating protein ligase activity
GO:0043167	F	164	3615	0.71	1	ion binding
GO:0043169	F	164	3612	0.71	1	cation binding
GO:0032787	P	7	176	0.72	1	monocarboxylic acid metabolic process
GO:0009059	P	148	3272	0.72	1	macromolecule biosynthetic process
GO:0016788	F	46	1054	0.72	1	hydrolase activity, acting on ester bonds
GO:0046872	F	163	3600	0.72	1	metal ion binding
GO:0019842	F	7	175	0.72	1	vitamin binding
GO:0016567	P	5	130	0.73	1	protein ubiquitination
GO:0008415	F	6	154	0.73	1	acyltransferase activity
GO:0070647	P	5	132	0.74	1	protein modification by small protein conjugation or removal
GO:0032446	P	5	132	0.74	1	protein modification by small protein conjugation
GO:0009309	P	7	179	0.74	1	amine biosynthetic process
GO:0050790	P	9	227	0.74	1	regulation of catalytic activity
GO:0006725	P	5	131	0.74	1	cellular aromatic compound metabolic process
GO:0071555	P	6	155	0.74	1	cell wall organization
GO:0015399	F	5	131	0.74	1	primary active transmembrane transporter activity
GO:0020037	F	31	728	0.74	1	heme binding
GO:0004175	F	22	526	0.74	1	endopeptidase activity
GO:0015405	F	5	131	0.74	1	P-P-bond-hydrolysis-driven transmembrane transporter activity
GO:0006457	P	7	181	0.75	1	protein folding
GO:0007165	P	30	709	0.75	1	signal transduction
GO:0046906	F	31	732	0.75	1	tetrapyrrole binding
GO:0008234	F	6	158	0.75	1	cysteine-type peptidase activity
GO:0046914	F	109	2454	0.75	1	transition metal ion binding
GO:0033036	P	14	348	0.76	1	macromolecule localization
GO:0065009	P	9	231	0.76	1	regulation of molecular function
GO:0005737	C	67	1539	0.76	1	cytoplasm
GO:0043436	P	24	580	0.77	1	oxoacid metabolic process
GO:0006082	P	24	581	0.77	1	organic acid metabolic process
GO:0019752	P	24	580	0.77	1	carboxylic acid metabolic process
GO:0071554	P	9	235	0.77	1	cell wall organization or biogenesis
GO:0008104	P	13	331	0.78	1	protein localization
GO:0044283	P	15	377	0.78	1	small molecule biosynthetic process
GO:0045184	P	12	307	0.78	1	establishment of protein localization
GO:0055114	P	106	2408	0.78	1	oxidation reduction
GO:0006139	P	158	3541	0.78	1	nucleobase, nucleoside, nucleotide and nucleic acid metabolic process
GO:0042180	P	24	584	0.78	1	cellular ketone metabolic process
GO:0042592	P	22	540	0.78	1	homeostatic process
GO:0015031	P	12	307	0.78	1	protein transport
GO:0051276	P	16	402	0.78	1	chromosome organization
GO:0065008	P	25	611	0.79	1	regulation of biological quality
GO:0051641	P	16	406	0.79	1	cellular localization
GO:0051649	P	15	382	0.79	1	establishment of localization in cell
GO:0016757	F	33	797	0.79	1	transferase activity, transferring glycosyl groups
GO:0022890	F	9	242	0.8	1	inorganic cation transmembrane transporter activity
GO:0070279	F	5	143	0.8	1	vitamin B6 binding
GO:0030170	F	5	143	0.8	1	pyridoxal phosphate binding
GO:0044422	C	32	783	0.81	1	organelle part
GO:0044446	C	32	783	0.81	1	intracellular organelle part
GO:0006412	P	29	717	0.82	1	translation
GO:0015075	F	22	554	0.82	1	ion transmembrane transporter activity
GO:0050662	F	26	648	0.82	1	coenzyme binding
GO:0016053	P	10	274	0.83	1	organic acid biosynthetic process
GO:0065003	P	8	224	0.83	1	macromolecular complex assembly
GO:0046394	P	10	274	0.83	1	carboxylic acid biosynthetic process
GO:0044444	C	48	1156	0.83	1	cytoplasmic part
GO:0043933	P	9	252	0.84	1	macromolecular complex subunit organization
GO:0044428	C	12	327	0.84	1	nuclear part
GO:0051603	P	6	182	0.86	1	proteolysis involved in cellular protein catabolic process
GO:0044257	P	6	182	0.86	1	cellular protein catabolic process
GO:0032991	C	78	1849	0.86	1	macromolecular complex
GO:0005198	F	24	626	0.87	1	structural molecule activity
GO:0030163	P	6	190	0.88	1	protein catabolic process
GO:0006511	P	5	164	0.88	1	ubiquitin-dependent protein catabolic process
GO:0043632	P	5	164	0.88	1	modification-dependent macromolecule catabolic process
GO:0008652	P	5	164	0.88	1	cellular amino acid biosynthetic process
GO:0019941	P	5	164	0.88	1	modification-dependent protein catabolic process
GO:0005506	F	31	798	0.88	1	iron ion binding
GO:0006461	P	5	167	0.89	1	protein complex assembly
GO:0070271	P	5	167	0.89	1	protein complex biogenesis
GO:0023052	P	41	1037	0.89	1	signaling
GO:0030312	C	6	195	0.89	1	external encapsulating structure
GO:0005618	C	6	195	0.89	1	cell wall
GO:0003735	F	19	532	0.91	1	structural constituent of ribosome
GO:0005840	C	19	532	0.91	1	ribosome
GO:0006811	P	24	660	0.92	1	ion transport
GO:0003676	F	170	3997	0.93	1	nucleic acid binding
GO:0042578	F	5	183	0.93	1	phosphoric ester hydrolase activity
GO:0006996	P	19	557	0.94	1	organelle organization
GO:0008324	F	13	407	0.94	1	cation transmembrane transporter activity
GO:0008017	F	5	189	0.94	1	microtubule binding
GO:0015631	F	5	189	0.94	1	tubulin binding
GO:0043232	C	26	741	0.95	1	intracellular non-membrane-bounded organelle
GO:0043228	C	26	741	0.95	1	non-membrane-bounded organelle
GO:0016043	P	27	781	0.96	1	cellular component organization
GO:0006812	P	17	526	0.96	1	cation transport
GO:0030001	P	9	315	0.96	1	metal ion transport
GO:0004091	F	10	348	0.96	1	carboxylesterase activity
GO:0042623	F	10	343	0.96	1	ATPase activity, coupled
GO:0030529	C	19	580	0.96	1	ribonucleoprotein complex
GO:0007154	P	7	276	0.97	1	cell communication
GO:0005975	P	54	1443	0.97	1	carbohydrate metabolic process
GO:0016817	F	55	1480	0.97	1	hydrolase activity, acting on acid anhydrides
GO:0004857	F	7	276	0.97	1	enzyme inhibitor activity
GO:0030246	F	6	239	0.97	1	carbohydrate binding
GO:0008092	F	6	238	0.97	1	cytoskeletal protein binding
GO:0050896	P	43	1227	0.98	1	response to stimulus
GO:0016818	F	54	1469	0.98	1	hydrolase activity, acting on acid anhydrides, in phosphorus-containing anhydrides
GO:0017111	F	51	1412	0.98	1	nucleoside-triphosphatase activity
GO:0016887	F	18	581	0.98	1	ATPase activity
GO:0030234	F	13	467	0.98	1	enzyme regulator activity
GO:0016462	F	52	1440	0.98	1	pyrophosphatase activity
GO:0051716	P	16	559	0.99	1	cellular response to stimulus
GO:0006281	P	15	537	0.99	1	DNA repair
GO:0033554	P	16	557	0.99	1	cellular response to stress
GO:0006974	P	15	543	0.99	1	response to DNA damage stimulus
GO:0006259	P	20	708	0.99	1	DNA metabolic process
GO:0004386	F	19	668	0.99	1	helicase activity
GO:0016798	F	22	759	0.99	1	hydrolase activity, acting on glycosyl bonds
GO:0004553	F	21	726	0.99	1	hydrolase activity, hydrolyzing O-glycosyl compounds
GO:0050660	F	5	237	0.99	1	FAD binding
GO:0006950	P	31	1030	1	1	response to stress
GO:0016787	F	174	4588	1	1	hydrolase activity
GO:0003678	F	8	399	1	1	DNA helicase activity
GO:0003723	F	12	486	1	1	RNA binding
